# Supplementary material for: Immunoproteasome Genes Are Modulated in CD34+ JAK2V617F Mutated Cells from Primary Myelofibrosis Patients
Source: Int J Mol Sci. 2020 Apr 22;21(8):2926. doi: 10.3390/ijms21082926 (PMC7216198; doi:10.3390/ijms21082926)
Supplement: Supplementary file 1 [file ijms-21-02926-s001.zip]

Archive with 4 entries (3 files):
- supplementary files/
- supplementary files/Table S1.xlsx
- supplementary files/Figure S1.tif
- supplementary files/Figure S2.tif
