# Supplementary material for: Immunoproteasome Genes Are Modulated in CD34+ JAK2V617F Mutated Cells from Primary Myelofibrosis Patients
Source: Int J Mol Sci. 2020 Apr 22;21(8):2926. doi: 10.3390/ijms21082926 (PMC7216198; doi:10.3390/ijms21082926)
Supplement: Supplementary file 1 [file ijms-21-02926-s001.zip › supplementary files/Table S1.xlsx]

## Sheet: merge dataset
n	GSE	GSM	DISEASE	CELL TYPE	MUATAZION	PSME1	PSME2	TAPBP	IDO	JAK2	STAT1	IFNG	IRF1	IFNGR1	IFNGR2	PSMB9	PSMB8	CTRL /// PSMB10	TAP1	TAP2	B2M	HLA-C	GBP1	TEK	PCGF5	NEIL2	LAG3	CTLA4	PDCD1	TGFB1	CCL2	IL8	COL1A1	ARG1	CALR	LTF	TEK	GBP1
1	1. GSE53482	GSM1294472	Primary mielofibrosis (PMF)	Peripheral Blood CD34+ Cells	jak2v617f: neg	-0.487989	-0.463755	2.05914	-0.140145	0.301802	-0.62022	3.75924	-0.337596	1.04199	0.76816	-0.160302	-0.410542	0.0383254	-0.891666	-1.57397	0.797795	0.213304	-0.580395	-1.31859	-1.1641	0.879152	0.475246	-0.762535	0.242521	0.736526	-0.587299	1.58033	-0.09343	1.20687	0.791042	1.16035	-0.107589	-0.632318
2	1. GSE53482	GSM1294473	Primary mielofibrosis (PMF)	Peripheral Blood CD34+ Cells	jak2v617f: pos	0.189083	0.381709	1.3645	-0.00449017	0.649932	0.0612335	0.892066	-0.266953	0.0265736	-0.1579	0.421042	0.0950748	0.53015	-0.534311	0.079684	0.705305	-0.191835	0.275519	-0.547146	0.0368573	-0.0426237	-0.890414	-0.993851	-0.602846	0.144848	-0.331468	1.58928	-0.413709	-0.0533917	0.983392	0.22945	0.237343	0.384725
3	1. GSE53482	GSM1294474	Primary mielofibrosis (PMF)	Peripheral Blood CD34+ Cells	jak2v617f: pos	0.345349	1.48011	1.13659	5.48754	2.49393	1.67965	2.22497	0.884263	1.20716	1.41978	1.21722	0.932796	1.23925	1.93186	0.924412	2.01834	2.07476	3.00549	-1.3371	1.56691	-1.45651	-1.04119	-0.365033	-0.718388	1.71583	4.50713	1.56731	-1.53727	2.89907	0.721765	2.17148	-0.649406	2.99651
4	1. GSE53482	GSM1294475	Primary mielofibrosis (PMF)	Peripheral Blood CD34+ Cells	jak2v617f: pos	1.00922	0.721225	-0.989347	1.49957	0.52788	0.990033	0.404522	-0.442927	-0.181772	0.258335	0.875664	1.72614	1.13361	0.721671	0.281534	0.939011	0.435409	1.25197	-0.377015	0.656262	0.138211	-0.699535	-0.850903	0.153115	-0.490562	-0.0219358	-1.16744	0.91563	0.398089	-0.171213	0.999329	-0.651819	1.49306
5	1. GSE53482	GSM1294476	Primary mielofibrosis (PMF)	Peripheral Blood CD34+ Cells	jak2v617f: pos	-0.103554	0.559042	0.881282	-0.381184	0.828953	1.10075	0.124926	-0.986867	-1.02762	-1.51813	0.631977	0.195024	-0.396615	1.14006	-0.990396	0.642545	-0.937799	-0.377281	-0.168265	0.557624	-2.33705	1.67534	-1.69174	0.953994	1.37816	-0.548574	-1.27664	0.144411	-0.465326	-0.738584	-0.282568	-0.501779	-0.825285
6	1. GSE53482	GSM1294477	Primary mielofibrosis (PMF)	Peripheral Blood CD34+ Cells	jak2v617f: neg	0.747667	0.251569	-0.0886507	-0.0618209	0.628781	0.154027	0.336032	-0.758898	-0.663685	0.0560584	0.105847	-0.678639	-0.295858	0.341342	-0.395382	0.271758	-1.66293	-1.02633	0.260275	-2.7041	1.29286	0.281621	-1.94982	0.743272	-0.0493906	-0.611758	-1.43532	-0.50005	0.0231896	-1.55134	0.302099	-0.281306	-1.27621
7	1. GSE53482	GSM1294478	Primary mielofibrosis (PMF)	Peripheral Blood CD34+ Cells	jak2v617f: pos	0.962938	0.926897	-0.0532024	0.258834	-0.130163	1.10992	0.825909	-0.088689	-1.18719	-0.478235	0.892547	1.15152	0.0605079	1.56001	-0.290406	1.12069	0.993612	1.41569	-0.559986	0.716026	0.714157	0.958993	-0.633553	-0.226876	0.838151	-0.359006	-1.00209	-0.323186	0.713392	-0.271677	1.31243	1.45379	1.18325
8	1. GSE53482	GSM1294479	Primary mielofibrosis (PMF)	Peripheral Blood CD34+ Cells	jak2v617f: pos	0.72984	1.16287	0.0227662	0.31038	0.786805	0.862148	2.42487	-0.748809	-0.580549	0.78483	1.29829	0.897105	0.91444	2.0376	0.366035	1.54185	0.195969	1.67338	-0.689426	0.928529	1.27216	1.26101	-0.906762	-0.12451	0.576106	-0.748999	-0.15684	-0.357402	3.69133	-1.38108	2.48242	2.2603	1.57173
9	1. GSE53482	GSM1294480	Primary mielofibrosis (PMF)	Peripheral Blood CD34+ Cells	jak2v617f: neg	-0.722804	-0.0822286	-0.584457	-0.301669	0.246806	-0.535779	-0.400595	-1.48141	0.613715	-1.12653	-0.276245	-0.0145099	0.0148449	-0.474765	-0.0902006	-0.494592	0.317013	0.788657	1.47594	0.586037	1.04881	0.325835	0.332433	0.681075	-0.528594	-0.45782	-0.526789	-0.273221	-0.614463	0.55209	-0.833237	2.85744	0.785457
10	1. GSE53482	GSM1294481	Primary mielofibrosis (PMF)	Peripheral Blood CD34+ Cells	jak2v617f: pos	0.720099	1.37424	-0.130832	-0.224165	1.64659	1.64386	-0.717164	0.921349	-0.571269	-0.736598	1.05021	1.36332	0.563425	1.5156	1.23007	1.04967	1.89349	0.968638	-0.323765	-0.378528	0.62224	1.72378	0.746457	0.651771	-0.202288	-0.375786	0.701356	0.18225	-0.547348	0.322965	-0.969101	1.36916	0.641511
11	1. GSE53482	GSM1294482	Primary mielofibrosis (PMF)	Peripheral Blood CD34+ Cells	jak2v617f: neg	-1.40777	-0.804217	0.0956751	-0.406974	0.313288	1.69071	-0.345817	1.18986	0.243243	-0.860218	0.177367	0.0490501	0.0103787	1.27981	0.597418	0.582266	0.98333	-0.425969	1.52881	-1.42393	1.24887	0.58192	0.0327874	0.651002	0.416004	-0.329946	1.42152	-1.27831	-0.643952	0.962569	-0.840579	-1.0458	-0.28366
12	1. GSE53482	GSM1294483	Primary mielofibrosis (PMF)	Peripheral Blood CD34+ Cells	jak2v617f: neg	-0.890125	-0.278258	-0.642374	-0.384329	0.173366	0.163236	-0.968654	0.453762	0.0766153	-1.09192	0.326693	0.0545525	0.155834	0.677915	0.531105	0.448484	0.766218	-0.7332	-0.74919	-0.200553	0.960452	0.411879	-1.06474	-0.499795	-0.0679474	-0.392666	0.698665	-0.356914	-0.610328	1.17186	-0.988075	0.991175	-0.788849
13	1. GSE53482	GSM1294484	Primary mielofibrosis (PMF)	Peripheral Blood CD34+ Cells	jak2v617f: pos	0.103932	-0.172089	0.110406	0.355186	-0.440555	0.992361	-0.284434	-0.320158	-0.292779	-0.410819	0.48815	-0.851256	0.414045	1.30103	-0.287879	1.01169	0.702466	1.02634	-0.126158	1.35434	0.206355	0.735777	-0.0890537	-0.337583	1.51965	2.68169	0.68407	0.349986	0.416768	-0.0794075	1.25368	0.132608	1.1785
14	1. GSE53482	GSM1294485	Primary mielofibrosis (PMF)	Peripheral Blood CD34+ Cells	jak2v617f: pos	0.91356	0.33323	-0.166149	-0.277878	-0.25068	0.812392	0.0243812	-0.272073	-0.853249	-0.317082	0.77894	-0.0139532	0.750154	0.894116	3.08948	-0.115544	0.270298	0.833443	0.0997729	1.38737	0.323445	1.1075	0.0684977	-0.589073	-0.516675	-0.30355	-0.637162	-1.86911	1.42805	-0.427627	1.76039	0.260045	0.917201
15	1. GSE53482	GSM1294486	Primary mielofibrosis (PMF)	Peripheral Blood CD34+ Cells	jak2v617f: pos	-0.309912	-0.0371921	0.0428731	0.610973	1.80763	1.14047	2.34497	0.655634	0.258957	1.43817	1.22548	-1.35137	0.779322	1.50148	2.34639	2.31646	1.21954	1.9688	-0.7152	3.14677	-1.80408	-0.429582	1.83919	0.670295	1.9794	2.8937	0.490129	-0.25322	-0.498769	-1.50293	-0.205824	-0.598112	2.08915
16	1. GSE53482	GSM1294487	Primary mielofibrosis (PMF)	Peripheral Blood CD34+ Cells	jak2v617f: pos	0.366326	0.122124	0.64647	0.195595	1.01363	2.34948	-0.04375	-0.230696	0.260623	-0.620968	1.20815	-0.0248995	0.985221	1.70346	0.435829	0.778807	0.730374	1.49605	-0.971722	1.01821	0.0537175	1.55959	-1.72863	0.0599033	0.703543	-0.125019	-0.0636601	0.260578	-0.591885	-1.16737	-0.665898	-0.915128	1.57739
17	1. GSE53482	GSM1294488	Primary mielofibrosis (PMF)	Peripheral Blood CD34+ Cells	jak2v617f: neg	0.0916354	0.154364	-0.346629	-0.199767	-1.14067	-0.480784	-0.596732	-0.429968	-0.180949	0.0384025	0.41306	0.505822	0.870883	-0.397087	-0.919768	-0.743986	-0.791814	-0.773732	0.535489	-1.29918	1.30773	0.267403	-0.691755	-0.240308	0.28417	-0.431292	-1.12946	-1.27991	-0.465787	0.650134	-0.385334	0.437813	-0.688911
18	1. GSE53482	GSM1294489	Primary mielofibrosis (PMF)	Peripheral Blood CD34+ Cells	jak2v617f: neg	-0.325064	-1.60174	-1.28763	-0.293155	0.234516	-0.41204	-0.362258	0.361131	-0.844837	-1.00167	-0.916794	-1.88363	-0.760125	-0.574137	0.634652	-1.20726	-1.04444	-1.16442	-0.677057	1.06706	0.539513	0.796732	0.316444	-1.23724	-0.263105	-0.223585	0.068054	1.055	0.946113	1.10616	1.20241	-0.204	-0.913471
19	1. GSE53482	GSM1294490	Primary mielofibrosis (PMF)	Peripheral Blood CD34+ Cells	jak2v617f: neg	-0.769627	0.42965	-0.622048	-0.146941	0.437736	0.557786	-0.60068	-0.872817	-0.305948	-0.524243	0.412062	0.235881	0.0379885	0.184905	-0.216941	0.0322716	0.0279222	-0.14647	-0.851533	-0.381945	0.125007	-1.20288	-0.441143	-0.10064	-0.734569	-0.615465	-1.05761	0.411658	0.500309	-0.0426498	0.705748	-0.244668	-0.0930522
20	1. GSE53482	GSM1294491	Primary mielofibrosis (PMF)	Peripheral Blood CD34+ Cells	jak2v617f: neg	-4.29109	0.436066	-0.49354	-0.145256	0.525694	-1.2543	-0.799941	0.858045	-1.16449	-0.481119	-0.971826	-3.85948	-1.7606	-0.0912975	-0.694272	-1.30636	-1.17465	0.529753	1.5745	-1.22704	-0.0480409	0.368822	0.226156	3.13829	-0.0529347	0.324931	-0.970066	3.41354	-0.367099	-1.64323	0.765295	-0.547771	-0.0170462
21	1. GSE53482	GSM1294492	Primary mielofibrosis (PMF)	Peripheral Blood CD34+ Cells	jak2v617f: pos	0.573693	0.111199	-0.70029	-0.34433	0.205484	0.201267	0.0496523	-0.147853	-0.350666	-0.193521	0.621737	0.873732	0.218693	0.336905	0.531963	0.550882	0.458325	0.42043	0.309369	1.45535	0.11265	1.11624	1.11742	-0.798895	0.397749	0.357499	0.0516087	0.708453	1.47307	0.234896	1.69236	-0.0803046	0.658107
22	1. GSE53482	GSM1294493	Primary mielofibrosis (PMF)	Peripheral Blood CD34+ Cells	jak2v617f: neg	0.560025	0.246062	-0.522826	-0.425743	-0.560075	-0.857454	-0.485777	-0.448276	-1.07525	-1.06667	-0.146347	0.588206	0.408851	-0.731805	0.922385	-1.39472	-0.515003	-1.43039	-0.32386	0.977714	0.663108	1.7115	0.196095	-0.114243	1.3722	-0.414478	0.330941	0.246293	-0.0446937	-0.31027	0.0724441	0.835656	-1.20838
23	1. GSE53482	GSM1294494	CTR	Peripheral Blood CD34+ Cells	jak2v617f: neg	-0.799518	-1.59021	1.43243	-0.23998	-1.17338	-0.36109	-0.446184	1.42506	0.754649	0.262705	-1.52514	-1.17881	-0.980126	-1.05542	-0.551036	-1.19158	-0.268515	-0.558355	-0.385793	0.556575	-0.873669	-0.312035	0.758608	1.60023	1.13261	0.0549013	0.701778	0.191171	-0.564765	0.185354	-0.712122	-1.07786	-0.535786
24	1. GSE53482	GSM1294495	CTR	Peripheral Blood CD34+ Cells	jak2v617f: neg	1.01915	-0.760695	1.16107	-0.562836	-0.674494	-0.414761	-0.354288	1.25974	-0.753855	-0.318435	-0.611012	-0.586454	-0.296663	-0.870884	0.0377789	-0.0420496	0.214183	-0.507631	0.755187	-0.116031	-0.480273	0.852445	-0.0603782	1.04725	0.713322	-0.24207	0.371963	0.512844	-0.541041	-1.1629	-0.693765	-0.975444	-0.468495
25	1. GSE53482	GSM1294496	CTR	Peripheral Blood CD34+ Cells	jak2v617f: neg	0.871673	-1.54392	1.97745	-0.346037	-0.851925	1.66481	-0.167269	2.12657	-0.161124	0.556835	-1.30775	-0.451706	-1.92281	0.0413213	0.292594	-0.0536109	0.657516	0.229737	0.0679553	0.148024	-1.26854	-0.0218141	2.71232	1.44816	0.162736	0.0996498	0.0954683	0.954377	-0.540344	-1.45973	-0.789084	-0.398151	0.786326
26	1. GSE53482	GSM1294497	CTR	Peripheral Blood CD34+ Cells	jak2v617f: neg	0.169295	-0.968291	0.325985	-0.108593	-0.532999	-0.616132	0.203144	1.45198	1.24755	0.830441	-1.75011	-0.807048	-0.949893	-1.04917	-0.837459	-0.667184	0.0772788	-1.0678	-0.412985	-2.42074	-0.468907	0.2509	0.467706	0.619859	0.121026	-0.150025	1.45038	1.2304	-0.572037	-0.713115	-0.886031	-1.13059	-0.950342
27	1. GSE53482	GSM1294498	CTR	Peripheral Blood CD34+ Cells	jak2v617f: neg	-0.72774	-1.52581	1.2255	-0.393551	-0.577543	-0.72279	-0.393273	1.48515	0.843897	-0.206483	-1.26273	-0.747424	-1.64003	-1.12713	-1.21873	-1.03219	-0.796515	-0.417046	1.22867	-0.765168	-1.9387	-0.0708505	1.42836	0.950314	0.508133	-0.273513	1.05778	1.14065	-0.686509	-0.585591	-0.808759	-0.92736	-0.484715
28	1. GSE53482	GSM1294499	CTR	Peripheral Blood CD34+ Cells	jak2v617f: neg	0.64113	-1.32583	1.17034	-0.224165	-0.386442	-0.502912	-0.0378987	1.29829	0.459545	-0.641875	-1.1252	-0.889459	-1.38629	-1.59762	-0.512564	-1.60447	-1.15247	-0.371969	1.21555	-0.966102	0.280232	-0.0118337	-0.0603782	1.06667	0.0342962	-0.581093	-0.313067	0.577512	-0.509216	-0.884479	-0.683332	-0.8701	-0.467146
29	1. GSE53482	GSM1294500	CTR	Peripheral Blood CD34+ Cells	jak2v617f: neg	0.0438042	-1.39828	0.640132	-0.204272	-1.11979	-0.978311	0.178161	0.288147	0.122045	-0.0447267	-1.22176	-0.430147	-1.42421	-0.798452	-0.997691	-1.07926	-0.110159	-0.637814	1.5509	-1.11611	-1.50204	0.31612	0.816493	0.90651	-0.367623	-0.455503	-0.279173	1.5049	-0.659823	-0.000579709	-0.727923	-0.967131	-0.759874
30	1. GSE53482	GSM1294501	CTR	Peripheral Blood CD34+ Cells	jak2v617f: neg	-0.780087	-1.74054	0.174442	-0.302455	0.193902	1.03106	0.389841	1.97468	0.972852	0.550685	-1.19142	-0.363708	-1.64395	-0.381973	-0.349497	0.0595287	0.48741	-0.202373	-0.0538364	0.414985	-1.46384	-0.305818	-0.539427	0.287137	-0.444422	0.00083574	1.46913	1.33591	-0.648794	-0.55044	-0.779023	-0.488131	-0.192835
31	1. GSE53482	GSM1294502	CTR	Peripheral Blood CD34+ Cells	jak2v617f: neg	-0.465407	-2.16088	1.24604	-0.532666	-1.48341	0.949442	-0.302059	1.45283	1.40752	1.16968	-1.60649	-0.56213	-1.26429	-0.562431	-0.874788	-0.8084	-0.159516	-1.08804	0.798996	1.2647	-0.872218	-0.682126	0.152072	0.940348	0.64015	1.64753	1.26276	0.523226	-0.624537	-1.10716	-0.690228	-0.788887	-0.701379
32	1. GSE53482	GSM1294503	CTR	Peripheral Blood CD34+ Cells	jak2v617f: neg	-0.107237	-1.52908	1.48204	-0.306712	-2.0688	-0.356115	0.20117	1.25255	0.181555	0.41915	-1.9066	-0.83774	-1.02337	-0.694611	-0.434761	-1.38316	-0.304649	-1.38452	0.123564	0.178385	-0.463104	-0.433902	-0.773408	0.29642	0.300922	-0.441651	0.64675	1.54392	-0.523848	1.22439	-0.805238	-0.726125	-1.11155
33	1. GSE53482	GSM1294504	CTR	Peripheral Blood CD34+ Cells	jak2v617f: neg	-2.20385	-2.522	0.886133	-0.221457	-3.30411	-1.56907	-0.276286	1.10994	3.97148	4.42967	-2.36448	-1.25932	-1.7911	0.342489	-2.75734	0.589692	1.67697	-0.66174	-0.38013	0.815324	-2.403	-0.933261	2.10749	0.017896	2.92884	1.78516	2.28248	0.794515	-0.0207168	0.178159	-0.644551	-0.928311	-0.526843
34	1. GSE53482	GSM1294505	CTR	Peripheral Blood CD34+ Cells	jak2v617f: neg	-2.98639	-2.18977	2.39773	-0.267983	-2.75437	-0.504208	1.20842	1.62542	4.68083	4.43688	-3.05626	-2.20362	-3.13168	0.71332	-1.73441	2.1034	1.80359	-0.677728	1.10112	-0.294576	-2.68363	-0.744362	1.5695	2.52307	3.40794	1.44409	2.3376	0.928244	-0.13962	-0.435651	-0.526042	-0.835786	-0.124416
35	1. GSE53482	GSM1294506	CTR	Peripheral Blood CD34+ Cells	jak2v617f: neg	-0.864337	-1.33531	1.50184	-0.270881	-0.228245	-0.772998	0.310941	0.893242	2.32152	1.66682	-1.36004	-1.40295	-1.01831	-0.998662	-1.01535	0.0553941	0.765335	-0.565499	0.0831562	-0.183829	-1.27471	-0.688091	1.8362	0.0726948	0.921838	0.720369	1.54284	1.14776	-0.587251	0.57574	-0.773399	-1.09714	-0.425173
36	1. GSE53482	GSM1294507	CTR	Peripheral Blood CD34+ Cells	jak2v617f: neg	0.650401	-1.59226	0.334202	-0.108514	-0.56044	-1.26206	0.00808443	1.15736	-0.148933	-0.0374436	-1.89214	-1.15708	-1.20787	-0.95978	-0.671603	-0.964477	-0.436561	-1.55124	0.473177	-0.271556	-0.384004	-0.497561	1.01647	1.68048	0.752341	-0.0813796	0.602449	1.53473	-0.544287	-1.03158	-0.708411	-0.574923	-1.07392
37	1. GSE53482	GSM1294508	CTR	Peripheral Blood CD34+ Cells	jak2v617f: neg	-0.44158	-1.40016	1.38041	-0.266545	-0.339078	-0.595574	-0.168957	1.59142	0.127379	-0.242722	-1.2506	-0.398227	-0.564822	-0.946758	-0.352191	-1.1445	0.439227	-0.770631	-0.406941	-0.479594	-0.391356	0.598661	-0.241913	0.517409	0.18604	-0.390829	0.43427	1.61452	-0.526645	-1.1392	-0.698074	-0.216032	-0.738648
38	1. GSE53482	GSM1294509	CTR	Peripheral Blood CD34+ Cells	jak2v617f: neg	-0.0542948	-1.47641	0.74696	-0.230646	-0.19277	-1.01841	-0.176315	1.16541	0.0439434	-0.0645161	-2.06979	-1.32138	-1.37808	-1.78653	-2.45424	-1.12303	-0.495321	-0.690255	3.30481	-1.01439	-0.649307	0.0204766	1.05388	1.75106	-0.0324895	-0.306628	0.79372	-0.0606079	-0.616975	-1.18678	-0.742344	-0.647259	-0.792963
39	1. GSE53482	GSM1294510	CTR	Bone Marrow CD34+ Cells	jak2v617f: neg	1.07595	0.963791	-0.274507	-0.346554	-0.438561	-1.26017	0.107983	-1.05155	-0.919482	-0.731493	0.912816	1.10952	0.640386	-0.100272	1.66354	0.194956	-0.83973	-0.319554	-0.127385	0.0576277	-0.0264942	-1.10044	-0.243832	-0.652468	-1.85167	-0.383879	-1.48557	-0.00206983	-0.53276	-0.104617	-0.87637	-0.48067	-0.225651
40	1. GSE53482	GSM1294511	CTR	Bone Marrow CD34+ Cells	jak2v617f: neg	0.422414	0.861667	-1.20003	-0.301354	-0.0865571	-0.979854	-0.188412	-1.48565	-0.751821	-0.0813477	0.32886	-0.055674	0.494435	-0.933955	0.724087	-1.26342	-1.57271	-0.689965	0.927586	-0.762441	0.216608	-1.13057	0.634211	0.155212	-1.15685	-0.34752	-1.1138	-0.551618	-0.639789	0.716227	-0.744492	-0.174136	-0.718719
41	1. GSE53482	GSM1294512	CTR	Bone Marrow CD34+ Cells	jak2v617f: neg	1.42669	1.09229	-0.538081	-0.214662	-0.41766	0.305363	-0.983945	0.335553	-0.180049	-0.572134	0.379375	0.257524	1.0906	0.0691709	0.310114	-0.0891216	-0.138951	1.00469	-1.57766	1.46416	0.0505015	-1.4236	-0.655404	-0.272049	-0.799968	0.151299	-0.802261	-1.50841	-0.672239	1.09435	-0.845485	-0.537842	1.19162
42	1. GSE53482	GSM1294513	CTR	Bone Marrow CD34+ Cells	jak2v617f: neg	0.450814	0.715701	-1.2788	-0.519512	-0.919077	-1.22951	0.230677	-1.09353	-0.787194	-0.525582	1.01371	1.01462	0.788829	-0.241999	0.338074	-0.25676	-0.19771	-0.562425	-0.960769	-0.0115477	-0.628582	-1.4282	0.528892	-1.08469	-2.09172	-0.323409	-1.15065	-0.577821	-0.701004	0.495353	-0.663726	-0.467753	-0.595395
43	1. GSE53482	GSM1294514	CTR	Bone Marrow CD34+ Cells	jak2v617f: neg	1.09271	0.582924	-0.0542508	-0.534687	-0.780362	-1.02509	-0.620101	-0.948081	-0.708992	-0.275385	0.409857	0.344015	0.513085	-1.0357	-0.74533	-0.667184	-0.230909	0.119595	-0.500033	-0.141538	0.688814	-1.17454	0.679622	-0.749872	-1.12811	-0.375869	-0.930083	0.106083	-0.664347	1.02624	-0.83072	-0.297102	0.142485
44	1. GSE53482	GSM1294515	CTR	Bone Marrow CD34+ Cells	jak2v617f: neg	-0.125064	0.524467	-1.40411	-0.439436	-0.204141	-0.997385	-0.0589701	-1.36452	-0.321195	-0.640595	0.428892	-0.129541	0.740907	-0.884733	0.555776	-1.18661	-0.943938	0.0605381	-0.289116	0.614601	0.111948	-1.00814	0.0775581	-0.722109	-1.20998	-0.313248	-0.451129	0.0952815	-0.683679	1.13811	-0.827605	-0.259611	-0.0551635
45	1. GSE53482	GSM1294516	CTR	Bone Marrow CD34+ Cells	jak2v617f: neg	0.501201	0.413967	0.27633	-0.265613	0.130048	-0.958219	-0.818643	0.197645	-0.00630978	-0.216871	0.465465	0.54774	0.354617	-0.445178	0.986888	0.299007	-0.586396	-0.304024	-0.121722	0.314848	0.0506468	-0.527864	-0.0028162	-1.80972	-0.711432	4.02591	-0.131889	0.179881	-0.231337	0.939487	0.418024	0.0680092	-0.447129
46	1. GSE53482	GSM1294517	CTR	Bone Marrow CD34+ Cells	jak2v617f: neg	-0.0270842	0.867905	-0.93991	-0.248932	-0.0642377	-1.38297	-0.0180844	-1.35401	-0.462118	-0.313801	0.164095	-0.549394	0.538644	-1.57915	-1.83608	-0.914924	-0.857034	-0.310163	-0.13154	-0.432927	0.115817	-1.09947	1.06678	0.190117	-1.74876	-0.200185	-0.902051	0.215352	-0.607191	1.3009	-0.870816	-0.382532	-0.434942
47	1. GSE53482	GSM1294518	CTR	Bone Marrow CD34+ Cells	jak2v617f: neg	0.563471	0.86434	-0.982659	-0.366435	-0.504178	-1.00738	-0.839894	-1.22539	-0.577104	0.0191576	0.439617	0.352838	0.803739	-1.03547	-0.0909872	-0.47147	-1.28888	-0.705046	0.250834	-0.470243	0.425591	-1.26477	-0.726612	-0.719672	-1.27655	-0.488733	-1.07079	-0.513012	-0.640798	1.11889	-0.878848	0.211497	-0.751027
48	1. GSE53482	GSM1294519	CTR	Bone Marrow CD34+ Cells	jak2v617f: neg	-0.262019	0.726039	-1.12647	-0.361931	-0.481839	-0.925833	-0.462121	-1.90561	-0.425212	-0.393855	0.299677	-0.619798	0.369291	-1.5077	-0.151485	-0.884375	-1.10752	-0.469584	-0.437721	0.363583	0.482952	-1.52707	0.111243	-1.34114	-1.52659	-0.400858	-0.80084	-2.08779	-0.634733	0.93109	-0.886159	0.0378902	-0.420211
49	1. GSE53482	GSM1294520	CTR	Bone Marrow CD34+ Cells	jak2v617f: neg	0.576662	0.755981	-1.74619	-0.478266	-0.173729	-0.666383	-0.576379	-1.11906	-0.492545	-0.146424	0.946369	0.947708	0.967817	-0.0438138	0.795931	-0.121325	-0.553783	-0.278432	-0.495313	0.684047	0.0411672	-1.74167	-0.710941	-1.04837	-1.13754	-0.195899	-1.36731	-1.18981	-0.769019	0.465889	-0.95152	-0.424949	-0.100874
50	1. GSE53482	GSM1294521	CTR	Bone Marrow CD34+ Cells	jak2v617f: neg	-0.337185	0.286715	-0.879765	-0.433325	-0.302166	-1.15805	-0.527273	-1.8555	-0.335041	0.0509236	0.13826	-0.353851	0.396356	-1.50976	-0.329856	-1.64742	-1.51233	-0.977992	-0.0576135	-0.712178	-0.674819	-0.839579	0.302372	-0.947675	-1.13341	-0.613248	-0.355824	-0.139283	-0.684068	0.926087	-0.867701	0.5669	-0.774022
51	1. GSE53482	GSM1294522	CTR	Bone Marrow CD34+ Cells	jak2v617f: neg	0.124966	0.660808	-2.15646	-0.650281	-0.286979	-1.27095	-0.00171572	-0.809723	-0.610331	-0.0906906	0.341501	0.199437	0.540774	-1.0282	0.47404	-1.33361	-1.52141	-0.593653	-0.530529	-0.0350764	-0.557777	-1.8301	-1.08776	-1.09034	-0.978241	-0.154659	-1.3713	-1.46869	-0.716211	-0.159064	-0.754961	0.148138	-0.540453
52	1. GSE53482	GSM1294523	CTR	Bone Marrow CD34+ Cells	jak2v617f: neg	0.021104	0.222125	-0.879634	-0.404289	0.145426	-1.24864	-0.264118	-0.995866	-0.427579	0.146059	0.406234	0.745741	0.653165	-0.731839	-0.176466	-1.09908	-1.55746	-0.899114	0.0536053	-0.0432285	0.269519	-1.36403	-0.775327	-0.612044	-1.06676	-0.612453	-1.02858	0.0948628	-0.685198	0.730082	-0.897531	-0.123108	-0.966149
53	1. GSE53482	GSM1294524	CTR	Bone Marrow CD34+ Cells	jak2v617f: neg	-0.490839	0.114834	-0.866346	-0.391327	0.956738	-1.05257	-0.471634	-1.56692	-0.611665	0.223553	0.0250735	-0.439641	0.316252	-0.931931	1.03346	-0.776189	-0.415116	-0.552576	-0.899306	-0.167943	1.13979	-1.77019	-0.353413	-1.19052	-0.520019	-0.576145	-1.41536	-0.712106	-0.733355	0.521992	-0.818754	0.432799	-0.467817
54	1. GSE53482	GSM1294621	Primary mielofibrosis (PMF)	Peripheral Blood CD34+ Cells	jak2v617f: pos	-0.364458	0.0078988	-0.868925	-0.305218	0.0667499	0.173915	-0.426656	-0.289081	-0.721361	-0.618069	0.21163	0.503699	-0.469756	-0.16503	0.37116	0.689617	1.47484	-0.295875	-1.07	0.582021	0.699164	1.80815	-0.460758	-0.925003	0.18736	-0.485159	0.16915	0.388382	-0.367192	-1.20562	-0.301387	0.576176	-0.573129
55	1. GSE53482	GSM1294622	Primary mielofibrosis (PMF)	Peripheral Blood CD34+ Cells	jak2v617f: neg	-2.78657	-0.132079	-0.48305	-0.0944737	-0.0932493	-0.441661	0.369775	0.651454	-1.1162	-1.38633	-0.917122	-1.859	-2.19461	-0.0330677	-0.273816	0.531059	-1.67392	-0.485203	3.24902	-2.64185	0.768639	1.25823	0.384241	2.83551	-1.41104	-0.443042	-0.710259	0.553958	-0.562226	-1.79703	-0.748193	-0.134797	-0.968804
56	1. GSE53482	GSM1294623	Primary mielofibrosis (PMF)	Peripheral Blood CD34+ Cells	jak2v617f: pos	-0.0172754	2.15326	-0.915126	3.99131	2.67136	1.26326	-0.217919	0.681901	-0.534441	1.14158	0.868208	0.80802	1.64549	1.83417	0.846227	1.51129	1.20543	2.81495	-0.925649	-0.536301	-1.08476	-0.891417	-0.917101	0.807395	0.698042	0.966585	0.646165	-0.247088	2.38883	-1.22695	2.28	-0.510291	2.87182
57	1. GSE53482	GSM1294624	Primary mielofibrosis (PMF)	Peripheral Blood CD34+ Cells	jak2v617f: pos	0.126927	1.0169	-2.52	1.85867	1.11992	0.93111	0.199017	0.480989	-0.4896	0.580362	0.818665	0.296957	0.469632	1.02633	-1.40792	0.220559	0.367543	1.34808	-1.82106	-0.612131	-0.812367	-0.607427	-1.28444	-1.30268	0.329993	-0.388364	-1.17539	-2.27064	-0.139998	-2.04358	0.971062	-0.519711	0.8512
58	1. GSE53482	GSM1294625	Primary mielofibrosis (PMF)	Peripheral Blood CD34+ Cells	jak2v617f: neg	0.721941	0.94882	-0.686434	-0.333333	-0.176317	0.694691	-1.08614	-0.0290545	-0.387061	-0.0526279	0.627696	1.3064	0.64836	0.721351	-0.304589	0.0413599	0.601107	0.418977	0.158875	-1.03774	2.37349	1.02048	1.458	-0.201808	-0.235339	-0.457224	0.571608	-1.32549	2.43187	-1.68229	1.80212	-0.842715	0.221042
59	1. GSE53482	GSM1294626	Primary mielofibrosis (PMF)	Peripheral Blood CD34+ Cells	jak2v617f: pos	-0.18139	0.234067	-0.134679	-0.191714	1.69706	1.03441	-0.774491	0.136951	-0.313271	-0.157268	0.430665	0.655481	-0.452771	1.32507	0.443291	0.774672	0.576135	-0.26262	-0.127385	0.651407	-0.133162	0.574574	0.885034	-0.73627	0.0758387	-0.375538	0.486053	-0.550992	-0.449828	-0.141976	0.411508	0.617397	-0.247128
60	1. GSE53482	GSM1294627	Primary mielofibrosis (PMF)	Peripheral Blood CD34+ Cells	jak2v617f: pos	0.911838	0.29206	-0.179963	-0.336557	0.359347	0.759143	-0.591276	0.041509	-0.517394	-0.388426	0.517937	1.27144	0.0378597	0.602564	0.406439	0.689617	1.50686	0.277342	0.213824	0.55133	0.902536	1.62685	-0.256197	-1.30401	0.0704396	-0.382588	-0.497974	-1.72758	-0.696759	-1.36009	-0.726632	0.191318	0.0191614
61	1. GSE53482	GSM1294628	Primary mielofibrosis (PMF)	Peripheral Blood CD34+ Cells	jak2v617f: neg	-0.309436	0.179744	-0.679134	-0.36994	-0.192118	-0.926561	-0.688303	-0.484943	0.495884	0.10011	-0.122534	0.298187	-0.0290766	-0.373016	0.0463843	-0.707649	0.255902	-0.362358	0.388583	0.256493	1.12895	0.733909	-1.90771	-1.29896	0.326349	-0.46194	-0.933458	-0.579215	0.150039	-0.496984	0.714491	-0.218855	-0.632119
62	1. GSE53482	GSM1294629	Primary mielofibrosis (PMF)	Peripheral Blood CD34+ Cells	jak2v617f: neg	-0.475449	0.402027	0.35938	-0.465776	0.0578908	0.407642	-0.65212	-1.45767	0.267036	-0.297072	0.679275	0.552347	-0.14991	0.586639	0.427605	0.435269	0.66721	0.0161834	0.783417	-0.404574	0.709393	0.353029	-0.0603782	0.0639665	0.18706	-0.325378	0.849253	-1.33392	1.97124	1.16231	1.54701	2.37749	-0.174764
63	1. GSE53482	GSM1294630	Primary mielofibrosis (PMF)	Peripheral Blood CD34+ Cells	jak2v617f: pos	0.696747	0.189671	-0.0333581	-0.103999	-0.2967	1.02437	-0.261964	-0.574595	0.131758	0.285804	0.750992	1.02205	0.978622	1.40511	0.733622	0.187529	0.672497	0.27958	-0.943682	-0.997544	0.34625	0.849643	-0.219421	0.19324	0.565306	-0.320231	-0.364978	0.109357	-0.0787725	0.327189	0.387636	1.20108	0.093862
64	1. GSE53482	GSM1294631	Primary mielofibrosis (PMF)	Peripheral Blood CD34+ Cells	jak2v617f: neg	-0.520786	-0.313938	-0.0965626	-0.338725	-0.0806513	-0.523834	-0.888641	-0.62727	-0.0509502	0.182062	-0.117008	-0.276716	-0.274897	-0.599659	-1.11633	-0.383107	-0.571118	-0.13286	0.824488	-1.0853	1.06059	0.809123	1.17221	-0.592366	-0.319577	-0.554317	0.247842	-0.523813	0.502695	1.47624	0.939119	0.675952	-0.197863
65	1. GSE53482	GSM1294632	Primary mielofibrosis (PMF)	Peripheral Blood CD34+ Cells	jak2v617f: neg	0.781717	0.165023	0.622648	-0.24518	-0.823238	0.3074	-0.462193	-0.40956	-0.181405	-0.825715	0.553499	0.706617	0.453969	-0.242353	-0.730456	-0.165916	-1.28735	-0.987047	2.44301	-0.644201	0.670919	-0.95633	-0.0603782	-0.484995	-0.41067	-0.51776	0.486862	0.585526	0.125448	2.5553	1.17458	-0.362785	-1.05341
66	1. GSE53482	GSM1294633	Primary mielofibrosis (PMF)	Peripheral Blood CD34+ Cells	jak2v617f: neg	-0.244373	0.301864	0.821485	-0.0627084	0.510219	0.188784	-0.815771	-0.320978	-0.180949	-0.95703	0.350572	0.958292	0.862701	-0.21614	-0.367112	0.823398	-0.111042	0.468564	0.659736	-0.136293	0.49098	-0.466603	-0.0714641	-0.349434	0.433992	-0.505315	-0.495514	0.843088	-0.490674	0.933217	-0.4338	0.9991	0.232566
67	1. GSE53482	GSM1294634	Primary mielofibrosis (PMF)	Peripheral Blood CD34+ Cells	jak2v617f: pos	0.726514	1.20814	0.964157	3.60784	1.75967	1.88974	4.74654	0.608338	1.47921	1.05721	1.46263	1.01429	1.27974	2.12267	1.43018	2.61292	2.16907	2.67764	-1.22607	0.673675	-0.601209	-0.460971	0.083528	-0.0881066	0.478995	0.41926	1.41301	-0.574754	2.52961	1.54825	2.07905	-0.553283	2.80068
68	1. GSE53482	GSM1294635	Primary mielofibrosis (PMF)	Peripheral Blood CD34+ Cells	jak2v617f: pos	1.70008	1.04043	-0.663486	0.108958	1.34677	0.762198	-0.443132	0.14353	0.606091	0.605462	0.807676	1.07251	0.816543	0.580668	-0.0465553	1.50551	1.83062	1.58173	-0.161751	0.619636	-0.57057	0.540507	-0.987774	-0.882182	-0.0389424	-0.36536	0.738027	0.0935386	1.27769	0.0831206	0.804658	-0.67285	1.3184
69	1. GSE53482	GSM1294636	Primary mielofibrosis (PMF)	Peripheral Blood CD34+ Cells	jak2v617f: pos	1.7671	0.722296	0.277554	-0.164542	0.975626	1.8733	-0.427158	0.25374	-0.122706	-0.642581	0.899032	1.34879	1.56632	0.876202	1.89681	0.599608	0.677787	1.17499	-0.857199	0.828511	0.0434884	1.6504	-0.91433	-0.271535	-0.714675	-0.279372	-0.277939	1.14288	-0.509084	0.21542	-0.640249	1.66964	1.46571
70	1. GSE53482	GSM1294637	Primary mielofibrosis (PMF)	Peripheral Blood CD34+ Cells	jak2v617f: neg	0.327108	0.554051	0.229953	-0.434797	-0.250067	0.455945	1.07891	-0.312439	-0.134153	-0.628441	0.798434	1.6136	1.05307	0.413976	0.290687	0.0892588	0.0408469	-0.252507	0.276041	-0.113753	2.21381	1.16317	-0.897699	-0.0187223	-0.540882	-0.0324279	0.740193	-0.30451	1.66571	0.515754	1.57702	-0.894905	-0.0353748
71	1. GSE53482	GSM1294638	Primary mielofibrosis (PMF)	Peripheral Blood CD34+ Cells	jak2v617f: pos	0.500906	0.516981	1.05451	-0.160937	-0.677352	-0.889258	-0.534955	-0.503521	-0.24046	0.0874414	0.367888	0.488899	1.16561	-0.435649	0.784132	-0.945481	-0.632814	-0.81317	-1.07378	-0.255432	0.495913	0.478173	0.809456	0.0858697	-0.702873	-0.214467	-0.890267	-0.387855	-0.16216	0.928101	0.202297	-0.630456	-0.969305
72	1. GSE53482	GSM1294639	Primary mielofibrosis (PMF)	Peripheral Blood CD34+ Cells	jak2v617f: pos	0.265014	0.450325	0.157482	-0.286932	1.03564	0.798861	-0.287091	0.221533	-0.045516	-0.783798	0.31098	0.548914	0.0554967	0.802908	0.672003	1.05958	0.21301	0.72234	-1.44228	1.41423	0.306832	0.654304	-2.14254	-1.42999	-0.616728	-0.417341	0.669154	0.323504	-0.00402853	-0.59951	-0.0592821	3.53395	1.02886
73	1. GSE53482	GSM1294640	Primary mielofibrosis (PMF)	Peripheral Blood CD34+ Cells	jak2v617f: neg	-0.610386	0.217473	-0.990003	-0.108278	0.169914	-0.245426	-0.326756	-1.01645	-0.847337	-0.698977	-0.170292	-0.684757	-0.960515	0.00739883	0.266063	-0.611032	-2.02009	-0.784091	0.437015	-0.259508	0.302334	0.659935	1.59359	-0.284925	-0.146987	-0.767269	-1.51141	-0.781374	-0.473486	-0.447816	0.0447205	2.8226	-1.06961
74	2. GSE41812	GSM1024634	Primary mielofibrosis (PMF)	Peripheral Blood CD34+ Cells	jak2v617f: neg	-3.1474	-1.20438	-0.4843	-0.28409	-0.586839	-1.16337	0.408593	1.43531	-1.63671	-1.90733	-2.74616	-3.14524	-2.71258	-0.68055	-0.67085	0.0648917	-1.69652	-0.815903	2.56952	-2.77685	0.348307	0.878746	0.46949	3.26693	-2.4794	-0.468021	0.32354	1.04142	-0.889854	-1.34971	-1.43839	-0.397823	-1.05277
75	2. GSE41812	GSM1024641	Primary mielofibrosis (PMF)	Peripheral Blood CD34+ Cells	jak2v617f: neg	-0.181588	-0.626378	-0.48182	-0.494744	-0.809142	-1.76974	-0.466483	-0.626657	1.04388	0.443948	-1.09034	-0.315471	-0.424568	-1.14359	-0.282011	-1.27004	-0.117702	-0.679369	0.313375	0.507066	0.741116	0.194756	-1.71292	-1.00594	0.872029	-0.473481	-1.33039	-0.199168	-0.298578	-0.311198	0.0879769	-0.562675	-0.766081
76	2. GSE41812	GSM1024643	Primary mielofibrosis (PMF)	Peripheral Blood CD34+ Cells	jak2v617f: neg	-0.677937	-1.44127	0.173376	-0.47217	-0.573623	-1.25575	-0.627144	-0.851149	0.29351	0.477261	-1.15631	-1.02996	-0.724799	-1.40509	-1.68579	-0.936064	-0.73804	-0.447913	0.702072	-0.970422	0.675626	0.286955	1.40991	-0.301531	-0.349586	-0.654228	-0.105176	-0.189614	0.0732223	1.21791	0.356579	0.167942	-0.384673
77	2. GSE41812	GSM1024644	Primary mielofibrosis (PMF)	Peripheral Blood CD34+ Cells	jak2v617f: neg	0.499615	-0.607802	0.969578	-0.400407	-1.39688	-0.229199	-0.25457	-0.483602	0.00741078	-0.965966	0.176832	0.116355	0.152672	-0.961651	-1.18436	-0.680306	-1.40994	-1.24054	1.93486	-0.622754	0.220932	-1.85034	0.308221	-0.275586	-0.558984	-0.45128	0.677641	0.929607	-0.33125	2.05659	0.619799	-0.630768	-1.12047
78	2. GSE41812	GSM1024646	Primary mielofibrosis (PMF)	Peripheral Blood CD34+ Cells	jak2v617f: pos	0.488673	1.30931	1.64054	2.55214	1.38973	1.77824	3.94257	1.29327	2.93346	1.75574	1.96007	0.458175	1.06066	2.07239	1.4975	2.60038	1.7279	2.12547	-0.936747	0.962047	-1.2422	-1.16063	0.149725	0.315097	1.19709	1.88392	1.71654	-0.148117	1.84186	1.32706	1.59042	-0.825962	2.19395
79	2. GSE41812	GSM1024647	Primary mielofibrosis (PMF)	Peripheral Blood CD34+ Cells	jak2v617f: pos	-0.0691131	0.908672	-2.76524	1.22659	0.713777	0.57839	0.281891	1.09358	-0.596206	1.14413	0.73157	-0.320108	0.169697	0.626572	-1.97366	-0.26709	-0.00434384	0.930803	-1.34173	-0.488646	-1.43397	-1.30042	-0.965395	-1.07673	0.925806	-0.345374	-0.540248	-2.26833	-0.486191	-1.6266	0.365426	-0.754913	0.536643
80	2. GSE41812	GSM1024649	Primary mielofibrosis (PMF)	Peripheral Blood CD34+ Cells	jak2v617f: pos	1.57911	0.430211	0.616342	-0.342817	0.557533	1.73354	-0.290298	0.700755	0.0372789	-0.693705	0.792974	0.909989	1.2627	0.419817	2.1464	0.191264	0.319798	0.761951	-0.670246	1.01774	-0.412522	1.31487	-0.59169	0.0179357	-1.02376	0.190554	-0.587795	1.84959	-0.869387	0.169846	-1.29398	0.989796	1.04321
81	2. GSE41812	GSM1024651	Primary mielofibrosis (PMF)	Peripheral Blood CD34+ Cells	jak2v617f: pos	-0.00248746	-0.115505	0.342707	-0.435656	0.622678	0.388711	-0.112115	0.617718	0.0927754	-0.863646	-0.25208	0.0521363	-0.236015	0.361321	0.648939	0.703775	-0.0288971	0.308802	-1.13214	1.64402	-0.223893	-0.00906857	-1.92014	-1.20543	-1.16175	-0.180608	0.729984	0.773016	-0.443998	-0.39623	-0.695644	2.35347	0.673152
82	2. GSE41812	GSM1024652	Primary mielofibrosis (PMF)	Peripheral Blood CD34+ Cells	jak2v617f: neg	-0.615345	-0.175394	0.691393	-0.56952	-0.37825	-0.0618675	-0.445223	-2.35368	0.655123	-0.179943	0.399487	-0.0271188	-0.501695	0.117275	0.232709	0.0157468	0.33103	-0.317674	0.654494	-0.254457	0.175094	-0.146948	0.167484	0.415847	0.344217	-0.159077	0.8905	-0.86367	1.32307	0.933348	0.988343	1.55709	-0.363019
83	2. GSE41812	GSM1024654	Primary mielofibrosis (PMF)	Peripheral Blood CD34+ Cells	jak2v617f: neg	-0.388379	-0.324953	0.855451	-0.252208	0.0368293	-0.364664	-0.483662	-0.334974	-0.0644912	-1.14354	-0.198659	0.440224	0.53979	-0.967135	-0.761045	0.414922	-0.491471	0.0771414	0.528563	-0.0107692	-0.0119215	-1.10033	0.324868	-0.0279825	0.891683	-0.523793	-1.24793	1.16705	-0.853768	0.745508	-1.07114	0.391894	-0.0146385
84	2. GSE41812	GSM1024655	Primary mielofibrosis (PMF)	Peripheral Blood CD34+ Cells	jak2v617f: pos	1.60747	0.950628	-0.496601	-0.127814	0.978617	0.351647	-0.27309	0.527951	1.24381	1.07106	0.657418	0.64535	0.528599	0.0602041	-0.326261	1.25842	1.39436	1.13195	-0.177727	0.887094	-1.19519	-0.0402506	-0.726322	-0.548622	0.123392	-0.321561	0.609634	0.477792	0.749381	0.0696728	0.219775	-0.783993	0.917256
85	2. GSE41812	GSM1024657	Primary mielofibrosis (PMF)	Peripheral Blood CD34+ Cells	jak2v617f: pos	-0.154813	2.91188	-0.75866	2.85887	2.38052	0.970102	-0.0564109	1.47039	-0.681983	1.96615	0.74936	0.248726	1.33399	1.79167	0.867406	1.30355	0.836443	2.28197	-0.723874	-0.404029	-1.69277	-1.79285	-0.594022	1.17335	1.51007	3.32363	1.20864	-0.415751	1.71757	-0.898245	1.74899	-0.763907	2.25555
86	2. GSE41812	GSM1024658	Primary mielofibrosis (PMF)	Peripheral Blood CD34+ Cells	jak2v617f: pos	0.427358	0.0391784	1.47751	-0.339485	-1.21971	-1.69283	-0.200921	-0.661856	-0.097715	0.394734	-0.146481	-0.144805	0.923484	-1.22489	0.666767	-1.65519	-0.800204	-1.09807	-0.890065	-0.0469289	0.0537067	-0.112593	0.910901	0.508522	-1.16377	0.230525	-1.81462	0.261743	-0.561074	0.863301	-0.41286	-0.91454	-1.05317
87	2. GSE41812	GSM1024660	Primary mielofibrosis (PMF)	Peripheral Blood CD34+ Cells	jak2v617f: pos	-0.512588	-0.952591	-0.837793	-0.478205	-0.40863	-0.356378	-0.260106	-0.267818	-1.00647	-0.642523	-0.444453	-0.0901082	-0.854962	-0.90162	0.204379	0.259462	1.03939	-0.613782	-0.837929	0.813675	0.16334	1.50436	-0.497128	-0.629398	0.439011	-0.532029	0.140542	0.800681	-0.74597	-0.973404	-0.953763	0.020738	-0.717179
88	2. GSE41812	GSM1024661	Primary mielofibrosis (PMF)	Peripheral Blood CD34+ Cells	jak2v617f: pos	0.69045	-0.327515	-0.0233475	-0.462613	-0.0963697	0.34765	-0.420739	0.271573	-0.760989	-0.350404	0.154278	0.857858	-0.219609	0.137701	0.205681	0.26348	1.05402	-0.100816	0.143823	0.775915	0.589389	1.42006	-0.284247	-1.07117	0.521727	-0.306119	-0.807662	-1.70089	-0.972556	-0.945143	-1.41508	-0.226527	-0.198085
89	2. GSE41812	GSM1024663	Primary mielofibrosis (PMF)	Peripheral Blood CD34+ Cells	jak2v617f: neg	-0.775616	-0.53171	-0.97425	-0.294912	-0.296772	-0.918692	-0.155205	-1.50484	-1.24296	-0.749688	-1.19817	-1.58312	-1.29399	-0.643798	0.0468396	-1.25902	-2.08513	-1.06968	0.448044	-0.092854	-0.11762	0.129424	1.64888	-0.0603674	-0.275035	-1.18389	-1.28949	-0.264433	-0.82662	-0.325413	-0.609788	1.78707	-1.13459
90	2. GSE41812	GSM1024664	Primary mielofibrosis (PMF)	Peripheral Blood CD34+ Cells	jak2v617f: neg	0.712824	0.743101	-0.727027	-0.473125	-0.674032	0.264076	-0.698372	0.218678	-0.42948	0.203702	0.361804	0.851988	0.362372	0.318653	-0.693762	-0.531867	0.24562	0.0568312	0.100651	-0.962858	2.2505	0.613649	1.57817	0.107625	-0.270315	-0.489148	1.00276	-0.778839	1.72031	-1.26643	1.30141	-1.01815	-0.0228715
91	2. GSE41812	GSM1024666	Primary mielofibrosis (PMF)	Peripheral Blood CD34+ Cells	jak2v617f: pos	-0.297729	-0.516753	-0.0022585	-0.351263	1.46269	0.70775	-0.61864	0.492609	-0.284987	-0.0909486	-0.0370551	0.138206	-0.92415	1.01028	0.368123	0.355753	0.274874	-0.603201	-0.13687	0.860366	-0.700426	0.00551545	0.980157	-0.539942	0.341608	-0.30688	0.628269	-0.748575	-0.756519	0.0338731	-0.203072	0.123297	-0.41044
92	2. GSE41812	GSM1024668	Primary mielofibrosis (PMF)	Peripheral Blood CD34+ Cells	jak2v617f: pos	0.514708	-0.569725	0.280215	-0.311322	-0.945439	0.708658	-0.125584	-0.716639	0.55924	0.66572	0.672042	0.632773	0.757117	1.13533	0.646397	-0.360367	0.361851	-0.0821781	-0.771977	-0.9145	-0.116253	0.354589	-0.000664599	0.604139	0.971512	0.0098072	-0.910668	0.587153	-0.47347	0.259469	-0.23977	0.546312	-0.137098
93	2. GSE41812	GSM1024669	Primary mielofibrosis (PMF)	Peripheral Blood CD34+ Cells	jak2v617f: neg	0.302781	0.100989	0.50418	-0.547247	-0.756673	-0.016265	0.855506	-0.320625	-0.0644912	-0.534752	0.613881	1.30416	0.801289	-0.122885	0.0465972	-0.471694	-0.213038	-0.605791	0.223893	0.0771477	1.92876	0.810514	-0.65529	0.333249	-0.855539	0.757054	0.705928	-0.310669	1.08382	0.415787	1.05476	-1.05835	-0.244674
94	3. GSE44426	GSM1084994	CTR	Bone Marrow CD34+ Cells						0.103104	-0.779351	-1.35302	-0.62768	-0.97439	-0.714364	-0.0542048	-0.0431462	-0.662143	-0.75713	-0.972897	-1.01958	0.284517	-0.162682	-1.1979	-0.219171	-1.9213	-0.445549	-0.216433	-1.42416	-0.417648	-0.900812	-0.512407	-0.515132	-1.101	-0.708986	-0.516493	-1.1979	-0.162682
95	3. GSE44426	GSM1084995	CTR	Bone Marrow CD34+ Cells						1.15798	-0.584212	-0.881195	-0.691147	2.13642	-0.332549	0.582265	0.317713	-0.511084	0.308998	0.146511	-0.368596	1.74807	1.12778	-1.15608	-0.234703	0.670983	-0.148516	2.13773	0.00129103	-0.417648	-0.970041	-0.50046	0.244763	-0.755266	-0.986114	-0.509114	-1.15608	1.12778
96	3. GSE44426	GSM1084996	CTR	Bone Marrow CD34+ Cells						1.40114	-0.162616	-0.492636	-0.41688	0.789007	-0.665097	1.28168	0.584434	0.417931	0.389461	0.087248	0.728273	0.490329	0.0507776	-0.582906	-0.866329	-0.0556425	-0.319947	-0.941905	-0.587482	-0.441023	0.179162	1.00481	-0.449054	-0.335445	-0.598135	-0.491075	-0.582906	0.0507776
97	3. GSE44426	GSM1084997	CTR	Bone Marrow CD34+ Cells						0.0566177	-0.234889	1.56117	1.9382	-0.757356	-0.960696	-0.0681931	-0.435384	0.0478354	-0.502332	-0.334176	-1.26036	-1.10815	-1.32507	-0.467922	-0.866329	1.00484	1.80851	-0.655343	0.729511	-1.21242	0.140702	0.432632	-1.6781	1.61549	-0.182443	-0.386123	-0.467922	-1.32507
98	3. GSE44426	GSM1084998	CTR	Bone Marrow CD34+ Cells						1.76945	-0.201162	1.00609	1.96086	0.0655622	0.714364	-0.655703	0.254955	0.878661	-0.160366	-0.10371	0.567756	-0.127108	-0.851576	-0.474891	-0.426262	0.828091	2.18192	0.168068	1.30279	0.330378	0.802224	2.78737	-0.895079	0.899322	0.0946854	-0.136861	-0.474891	-0.851576
99	3. GSE44426	GSM1084999	CTR	Bone Marrow CD34+ Cells						-0.140054	0.53362	-0.742425	0.0228557	0.0926914	-0.295599	-1.74679	-1.28262	-0.790543	-0.77054	-0.380269	-0.823395	-1.12873	-0.977712	2.12096	-0.620409	-0.448413	-0.710333	1.33971	0.481606	-1.36671	2.22527	-0.475938	-1.47987	-0.557704	-0.736699	-0.497634	2.12096	-0.977712
100	3. GSE44426	GSM1085000	Primary mielofibrosis (PMF)	Bone Marrow CD34+ Cells						-0.880256	-0.564939	0.534268	-0.974482	-1.07386	1.90908	-0.921482	-1.03159	-0.715014	-1.93725	-0.89388	-1.35845	-1.42373	-0.172385	0.289929	-0.131157	-0.252028	-0.801989	-0.339763	-0.711434	0.330378	-0.343902	-0.379108	1.18637	-0.854048	0.815219	0.809348	0.289929	-0.172385
101	3. GSE44426	GSM1085001	Primary mielofibrosis (PMF)	Bone Marrow CD34+ Cells						-1.13772	2.47778	-0.686916	-0.122212	-0.920131	-0.825213	0.498335	-0.576589	-0.511084	1.3349	1.43712	1.2455	0.810482	1.59351	1.04081	1.98117	-1.01793	-0.00933528	-0.796811	1.07813	-0.300769	1.16375	-0.517123	0.64123	-0.755266	0.787506	2.94939	1.04081	1.59351
102	3. GSE44426	GSM1085002	Primary mielofibrosis (PMF)	Bone Marrow CD34+ Cells						-1.13772	-0.193934	1.47791	0.403657	0.463457	-0.517298	0.883014	0.615813	1.61885	1.3349	1.89147	1.22766	-0.035636	1.75846	1.05823	0.0163947	1.84929	-0.520232	-0.677108	-0.207878	-0.721533	-1.0185	-0.386653	1.30201	1.73896	2.61655	-0.42794	1.05823	1.75846
103	3. GSE44426	GSM1085003	Primary mielofibrosis (PMF)	Bone Marrow CD34+ Cells						0.146014	1.34549	-0.492636	0.0681892	1.1236	-0.344865	1.4985	2.46718	1.90586	1.3416	1.13422	1.16524	0.764746	-0.269412	0.215015	-0.498743	0.18002	-0.710333	-0.107612	-0.858628	1.14853	0.17147	-0.356787	0.905542	-0.211968	-0.293294	-0.481236	0.215015	-0.269412
104	3. GSE44426	GSM1085004	Primary mielofibrosis (PMF)	Bone Marrow CD34+ Cells						-1.02329	-0.822715	-0.659162	-0.806748	-0.893002	0.11085	-0.117152	0.0196119	-1.22106	-0.187187	-1.0585	0.416156	0.810482	-0.0462497	-0.779773	-0.270944	-0.252028	0.416695	-0.960042	-1.26147	1.17191	-0.797737	-0.599649	0.542114	-0.533008	-0.542709	-0.159	-0.779773	-0.0462497
105	3. GSE44426	GSM1085005	Primary mielofibrosis (PMF)	Bone Marrow CD34+ Cells						-0.315271	-0.813078	0.728547	-0.754614	-0.0519976	1.92139	-1.18027	-0.89038	-0.458213	-0.395049	-0.953143	-0.520195	-1.08528	-0.725441	-0.0654771	2.13649	-0.585883	-0.740885	1.04952	1.45773	1.89656	-0.651587	-0.496688	0.195205	0.849932	-0.265581	-0.15326	-0.0654771	-0.725441
106	4. GSE124281	GSM3526851	Primary mielofibrosis (PMF)	Bone Marrow CD34+ Cells						1.87157	0.968506	-0.103124	2.29145	-0.454232	-0.0726161	0.259628	-0.337685	-0.350826	0.539473	-0.221883	1.13418	-0.180244	0.995648	0.00330219	0.360801	0.838679	1.30776	-0.609045	1.55788	1.14085	0.426577	-0.28963	-0.617552	0.709624	0.170764	-0.763849	0.00330219	0.995648
107	4. GSE124281	GSM3526852	Primary mielofibrosis (PMF)	Bone Marrow CD34+ Cells						0.555839	0.793353	-0.146889	1.40154	-0.676503	-0.339266	1.0803	-0.717709	0.112688	0.399594	-0.377128	0.327555	-0.159124	0.655654	-0.389398	0.964028	0.842544	1.64588	-0.988803	2.00857	-0.765436	0.410485	-0.25227	-0.670598	0.81164	1.34584	-0.327262	-0.389398	0.655654
108	4. GSE124281	GSM3526853	Primary mielofibrosis (PMF)	Bone Marrow CD34+ Cells						-1.03488	-0.633665	-0.366761	-0.45806	-0.129157	-0.827262	0.824776	-0.504917	0.737917	-0.241855	0.933129	1.07803	-0.464216	-0.158638	-1.03465	1.77695	0.222193	0.0346669	-0.621826	-0.369764	-0.641384	-0.472736	-0.274592	0.299762	0.0353002	-0.0990148	-0.443369	-1.03465	-0.158638
109	4. GSE124281	GSM3526854	Primary mielofibrosis (PMF)	Bone Marrow CD34+ Cells						-0.925294	-0.725673	-0.341006	-0.164534	-0.0562795	-1.03134	0.355224	-1.38971	0.983372	0.0429327	0.72293	1.07717	-0.368051	-0.306624	-0.579868	1.94594	2.29896	0.0804828	-0.904314	-0.153757	-0.316921	-0.50629	-0.333825	0.639204	0.210593	-0.2361	-0.621034	-0.579868	-0.306624
110	4. GSE124281	GSM3526855	Primary mielofibrosis (PMF)	Bone Marrow CD34+ Cells						0.746377	2.86384	0.45974	0.656084	0.512107	-0.00919984	1.92142	2.81669	3.28275	3.1688	0.790533	0.282163	0.310724	1.18602	1.59719	-1.74075	1.3088	2.0243	-0.396406	2.64268	-0.233114	0.449346	-0.0800512	-0.733353	-0.603735	1.66237	-0.889382	1.59719	1.18602
111	4. GSE124281	GSM3526856	Primary mielofibrosis (PMF)	Bone Marrow CD34+ Cells						2.6304	2.23106	0.351275	0.159323	0.933172	0.758187	2.69953	1.2978	1.64596	2.49088	1.61735	1.80577	-0.18478	3.89521	0.969576	0.434255	-0.475061	1.65317	3.72391	1.63674	-0.415232	0.817501	1.63024	-0.526258	-0.65928	0.544066	-0.816796	0.969576	3.89521
112	4. GSE124281	GSM3526857	Primary mielofibrosis (PMF)	Bone Marrow CD34+ Cells						0.232952	-0.899536	-0.182252	-0.764338	-1.13665	-0.733759	-0.735453	-1.05206	-0.920058	-0.988955	-0.501698	-1.40252	0.323449	-0.578613	0.532713	0.633384	0.700267	-0.809006	0.0862188	-0.547033	-0.8023	-0.442978	-0.104194	2.93404	-0.318255	0.658314	0.575528	0.532713	-0.578613
113	4. GSE124281	GSM3526858	Primary mielofibrosis (PMF)	Bone Marrow CD34+ Cells						-0.40532	-0.908646	-0.224515	-0.367572	-1.11705	-0.72286	-0.848233	-0.919505	-0.467715	-0.91906	-0.68908	-0.657106	1.21312	-0.667991	-0.0692375	0.784375	0.537652	-0.513684	-0.163467	-0.635786	-0.454507	-0.474916	-0.106316	2.53703	-0.268614	-0.283133	-0.0155966	-0.0692375	-0.667991
114	4. GSE124281	GSM3526859	Primary mielofibrosis (PMF)	Bone Marrow CD34+ Cells						0.0764068	0.889748	0.0442372	2.54118	-0.19225	3.47601	-0.971891	-0.431109	-1.31723	0.143445	-0.241323	-1.68618	-0.529234	-0.225176	2.98113	-0.293332	-1.14276	0.37019	-0.408788	-0.765195	0.18372	0.251491	2.10346	-0.638269	0.78013	-1.52231	-0.791652	2.98113	-0.225176
115	4. GSE124281	GSM3526860	Essential thrombocythemia	Bone Marrow CD34+ Cells						0.168765	-0.633813	-0.237491	-0.0420099	-0.729031	-0.851917	0.189702	-0.292841	-0.137219	-0.341155	-0.797123	0.391297	-0.578512	-0.490142	1.53886	-0.404892	-0.0563997	0.541515	0.133384	-0.186309	-0.575376	-0.417083	-0.390477	0.543924	0.147908	-0.174436	-0.00953742	1.53886	-0.490142
116	4. GSE124281	GSM3526861	Essential thrombocythemia	Bone Marrow CD34+ Cells						0.228559	-0.649207	-0.265487	-0.39006	-0.697841	-0.886104	0.171451	-0.449387	-0.462857	-0.494679	-0.71665	-0.00181942	-0.713033	-0.519427	0.102288	-0.127828	0.357216	0.422587	-0.198621	-0.776519	-1.25591	-0.424619	-0.393974	0.524945	0.280999	0.146889	0.0273576	0.102288	-0.519427
117	4. GSE124281	GSM3526862	Essential thrombocythemia	Bone Marrow CD34+ Cells						-0.0455446	-0.149446	-0.225379	0.226197	-0.811876	-0.640565	-0.144471	-0.859955	-0.477627	-0.353065	-1.01863	0.686732	1.87523	-0.247221	-0.772748	-0.688889	-0.123944	0.607109	-0.330196	-0.775755	-0.269916	-0.23022	-0.364056	0.0376887	1.05632	-0.469963	-0.341296	-0.772748	-0.247221
118	4. GSE124281	GSM3526863	Essential thrombocythemia	Bone Marrow CD34+ Cells						-0.644277	-0.354378	-0.238026	-0.697342	1.60916	-0.214769	-0.17487	-0.142624	-0.474621	-0.427113	-1.97153	-1.28879	-0.534145	-0.376919	-0.47133	-0.149053	0.0174234	-0.670488	-0.346145	-0.208834	-0.449472	0.328572	-0.11619	-0.189914	3.39402	-0.303256	3.20476	-0.47133	-0.376919
119	4. GSE124281	GSM3526864	Essential thrombocythemia	Bone Marrow CD34+ Cells						-1.5699	-1.06148	4.35941	0.329969	2.91681	1.489	-1.41847	-0.602832	-1.36702	-0.882765	-1.52292	0.398753	-0.631821	-0.560766	-0.412675	1.21876	-2.59294	-1.06587	0.546954	0.358035	-0.0659769	4.06355	3.2827	-0.203186	-1.13412	-1.02637	-0.871994	-0.412675	-0.560766
120	4. GSE124281	GSM3526865	CTR	Bone Marrow CD34+ Cells						0.285398	-0.230794	-0.350302	-0.764256	-0.408499	0.153504	-0.0694041	-0.0102907	-0.567814	-0.390244	0.0834315	-0.0704952	-0.477221	-0.314341	-0.567278	-0.583947	-0.441034	-1.00488	-0.163702	-0.447403	0.0722432	-0.476235	-0.53907	-0.478809	0.244412	-0.893438	1.24056	-0.567278	-0.314341
121	4. GSE124281	GSM3526866	CTR	Bone Marrow CD34+ Cells						0.215769	-0.264098	-0.377143	-0.991765	-0.341705	-0.163073	-0.292575	-0.443038	-0.306906	-0.48255	-0.152122	1.06109	3.49494	-0.145104	-0.691038	-0.227257	-0.0171643	-1.24588	-0.519976	-0.2698	-0.594265	-0.483592	-0.545633	-0.451316	-0.913939	0.22546	-0.542457	-0.691038	-0.145104
122	4. GSE124281	GSM3526867	CTR	Bone Marrow CD34+ Cells						-0.374013	-0.415807	-0.374829	-0.494247	-0.37068	0.271707	-0.373552	-0.143897	-0.214129	-0.268426	0.875993	-1.47748	-0.498727	-0.361422	-0.663619	-0.487525	-0.468584	-0.452787	1.20317	-0.337787	1.83596	-0.482247	-0.544122	-0.718024	-0.667721	-0.207277	1.13934	-0.663619	-0.361422
123	4. GSE124281	GSM3526868	CTR	Bone Marrow CD34+ Cells						0.529783	0.0326147	-0.399579	0.0802633	1.73978	0.835079	-1.17923	0.0942905	-0.00715938	-0.0519502	2.28686	-1.13654	-0.139482	-0.563972	0.410026	0.907656	-0.802596	-0.693417	-0.0206659	-0.549188	1.96443	-0.46261	-0.537687	-0.453201	-0.887161	-1.73399	-0.797633	0.410026	-0.563972
124	4. GSE124281	GSM3526869	CTR	Bone Marrow CD34+ Cells						0.349229	-0.111186	-0.391911	-0.837296	-0.263531	0.167921	0.654883	0.397372	0.0537637	-0.399401	-0.105595	0.890329	-0.421123	-0.232174	-0.750482	-0.800019	-0.305506	-0.159501	-0.249265	-0.485001	2.41963	-0.436437	-0.534544	-0.654164	0.200255	0.213182	1.44728	-0.750482	-0.232174
125	4. GSE124281	GSM3526870	CTR	Bone Marrow CD34+ Cells						-0.625119	0.148564	-0.381204	-0.876713	0.290661	-0.517939	-1.10997	1.19885	0.108914	0.0305604	0.639934	-0.698283	-0.261852	-0.308019	-0.911095	-1.42454	-0.370031	-1.1421	-0.445394	-0.560524	-1.30309	-0.479521	-0.557111	0.289416	-0.770263	1.3007	-0.539585	-0.911095	-0.308019
126	4. GSE124281	GSM3526871	CTR	Bone Marrow CD34+ Cells						-0.437686	-0.253271	-0.238962	0.440146	-0.167145	0.154246	-0.339673	1.03425	0.181588	0.00178959	0.673764	-0.597888	-0.649485	-0.144247	-0.0448542	-0.742476	0.840104	0.325802	1.1742	-0.309954	0.155145	-0.489818	-0.551736	-0.685822	-0.638056	-1.37917	0.0669547	-0.0448542	-0.144247
127	4. GSE124281	GSM3526872	CTR	Bone Marrow CD34+ Cells						-1.82902	-0.636693	-0.369801	-1.27797	-0.449267	-0.294981	-0.499129	1.45829	-0.0357687	-0.576258	-0.30824	-0.11596	-0.426411	-0.531739	-0.776819	-1.35565	-1.16782	-1.25584	-0.501226	-0.825307	0.370921	-0.468223	-0.500934	-0.785549	-1.01005	2.06086	0.069666	-0.776819	-0.531739
128	5. GSE106532	GSM2840030	advanced mielofibrosis (PMF)	spleen CD34-CD8a+CD31+CD3-CD45-						0.763058	0.606385	-0.168046	0.542831	0.402584	0.0364068	0.473591	0.42657	0.430577	0.706628	-0.107446	1.11603	0.534489	0.692927	-0.53645	0.446158	-0.735315	0.474458	-0.099414	-0.397334	-0.558651	0.138996	-0.175428	-0.714741	-0.730342	1.28909	0.679449	-0.53645	0.692927
129	5. GSE106532	GSM2840031	advanced mielofibrosis (PMF)	spleen CD34+CD8a-CD31+CD3-CD45-						-0.905959	1.20685	0.0235454	0.575601	1.3001	0.484295	1.03243	0.737049	0.240635	0.714836	2.11002	-1.53281	0.749781	0.347395	-1.06562	0.966978	0.305885	-1.08982	-1.60222	-1.34032	-1.65702	-0.573533	-1.3086	-0.358172	-1.28948	1.59394	-0.27926	-1.06562	0.347395
130	5. GSE106532	GSM2840032	advanced mielofibrosis (PMF)	spleen CD34-CD8a+CD31+CD3-CD45-						0.0876231	0.495761	-0.842028	0.171385	0.130587	0.933991	0.30049	0.398819	-1.88314	-0.186444	0.802281	0.429042	0.718722	0.259333	-0.680268	0.351783	-0.489992	-0.0408172	-0.932213	-0.531351	-0.553516	0.022356	-0.687039	-0.128504	-0.846937	-0.343365	1.115	-0.680268	0.259333
131	5. GSE106532	GSM2840033	advanced mielofibrosis (PMF)	spleen CD34+CD8a-CD31+CD3-CD45-						-0.734572	0.680011	-0.794311	0.548663	0.829438	-0.29489	0.337092	0.805627	0.988915	0.470637	1.33426	0.320091	0.712226	0.989927	-0.223539	0.827082	-1.29689	-1.12531	-1.48459	-1.34404	-1.33682	0.286571	-0.422346	-0.456333	-1.85871	0.249433	0.132983	-0.223539	0.989927
132	5. GSE106532	GSM2840034	advanced mielofibrosis (PMF)	spleen CD34-CD8a+CD31+CD3-CD45-						0.626217	-1.51254	-0.394867	-1.79755	-1.25929	-1.65212	-0.969238	-1.46053	-1.46851	-1.41977	-0.567789	-0.102878	-1.03799	-1.45471	1.11118	-2.32001	2.22892	1.73343	0.547702	0.216974	1.86744	2.27822	-0.214748	2.91156	0.483022	0.596033	-0.405267	1.11118	-1.45471
133	5. GSE106532	GSM2840035	advanced mielofibrosis (PMF)	spleen CD34+CD8a-CD31+CD3-CD45-						0.0332305	-1.14707	0.485503	-0.844276	-1.51441	-1.03237	-1.48186	-0.761045	0.801464	-0.565474	0.0770071	1.24977	-1.02	-1.56085	1.0167	-0.649802	1.27858	1.23931	1.33412	1.61314	1.07732	0.838365	0.334679	0.767763	1.33401	0.381449	-1.03789	1.0167	-1.56085
134	5. GSE106532	GSM2840036	CTR	spleen CD34-CD8a+CD31+CD3-CD45-						-0.463759	0.531532	-0.171819	1.09343	0.254001	1.18509	0.493196	0.625545	0.538933	0.749309	-0.0780185	0.219722	0.682302	0.805059	-0.383798	0.457894	-1.00504	-0.159628	0.147606	0.414885	0.517271	-0.196746	1.71511	-0.529874	0.836015	-0.700009	1.43318	-0.383798	0.805059
135	5. GSE106532	GSM2840037	CTR	spleen CD34+CD8a-CD31+CD3-CD45-						-0.980001	0.0204255	-0.363791	-0.145195	0.897236	0.0966288	0.694311	0.732528	0.56476	0.535251	-1.53992	-1.04454	0.810916	0.346047	-0.692563	0.502585	-0.632503	-0.677424	-0.0707842	-0.315072	0.158494	0.245404	2.08125	-0.635608	0.339233	-1.30806	-1.247	-0.692563	0.346047
136	5. GSE106532	GSM2840038	CTR	spleen CD34-CD8a+CD31+CD3-CD45-						2.49271	0.90786	-0.27078	1.19868	0.528908	1.20346	1.15663	0.867434	1.07555	1.37602	-0.634244	0.609798	0.614969	1.27975	-0.437721	0.477781	-0.185898	-0.448522	-0.567476	-0.541326	-0.342686	-1.57101	-0.991146	-0.531153	-0.0421882	-1.20336	1.66184	-0.437721	1.27975
137	5. GSE106532	GSM2840039	CTR	spleen CD34+CD8a-CD31+CD3-CD45-						-1.10918	0.564558	-1.31298	0.820391	0.779099	0.251908	0.635943	0.635332	0.429562	0.457216	-0.941346	-1.04175	0.436693	0.302218	-0.701294	0.829541	-0.224637	-0.809222	0.431347	0.0186113	-0.00257711	-1.29949	-0.431774	-0.317537	0.034788	-1.29994	-0.909999	-0.701294	0.302218
138	5. GSE106532	GSM2840040	CTR	spleen CD34-CD8a+CD31+CD3-CD45-						0.192545	-0.598942	1.79502	-0.617398	-1.01605	0.477547	-0.929073	-1.2313	-0.805105	-0.960958	-0.141344	1.09804	-1.29142	-0.623858	2.32683	-0.734417	0.206339	-0.555673	0.924814	0.293604	-0.056617	-0.535124	0.0748933	0.0254989	1.24911	-0.127815	-0.341407	2.32683	-0.623858
139	5. GSE106532	GSM2840041	CTR	spleen CD34+CD8a-CD31+CD3-CD45-						-0.00191525	-1.75484	2.01455	-1.54657	-1.33219	-1.68995	-1.74351	-1.77603	-0.913639	-1.87725	-0.313451	-1.32053	-1.91069	-1.38324	0.266551	-1.15557	0.550541	1.45922	1.37111	1.91223	0.887373	0.365988	0.0251418	-0.0329038	0.491482	0.872609	-0.801622	0.266551	-1.38324

## Sheet: enrichment.Function
#term ID	term description	observed gene count	background gene count	false discovery rate	matching proteins in your network (IDs)	matching proteins in your network (labels)
GO:0042605	peptide antigen binding	7	22	3.23e-08	ENSP00000259951,ENSP00000346206,ENSP00000365402,ENSP00000365817,ENSP00000379873,ENSP00000399168,ENSP00000412927	HLA-A,HLA-B,HLA-C,HLA-E,HLA-F,HLA-G,TAP1
GO:0046977	TAP binding	5	7	3.94e-07	ENSP00000259951,ENSP00000346206,ENSP00000365402,ENSP00000379873,ENSP00000399168	HLA-A,HLA-B,HLA-C,HLA-F,TAP1
GO:0001730	2'-5'-oligoadenylate synthetase activity	3	3	0.00022	ENSP00000228928,ENSP00000342278,ENSP00000388001	OAS1,OAS2,OAS3
GO:0033218	amide binding	10	321	0.00044	ENSP00000259951,ENSP00000346206,ENSP00000356591,ENSP00000365402,ENSP00000365817,ENSP00000379873,ENSP00000381448,ENSP00000399168,ENSP00000412927,ENSP00000446280	CST3,HLA-A,HLA-B,HLA-C,HLA-E,HLA-F,HLA-G,PCSK5,SOAT1,TAP1
GO:0042277	peptide binding	9	270	0.00066	ENSP00000259951,ENSP00000346206,ENSP00000365402,ENSP00000365817,ENSP00000379873,ENSP00000381448,ENSP00000399168,ENSP00000412927,ENSP00000446280	CST3,HLA-A,HLA-B,HLA-C,HLA-E,HLA-F,HLA-G,PCSK5,TAP1
GO:0016504	peptidase activator activity	4	37	0.0027	ENSP00000216802,ENSP00000312455,ENSP00000372155,ENSP00000433138	CASP1,CFLAR,PSME1,PSME2
GO:0042802	identical protein binding	21	1754	0.0068	ENSP00000216802,ENSP00000241261,ENSP00000267953,ENSP00000278568,ENSP00000315768,ENSP00000346206,ENSP00000347495,ENSP00000354394,ENSP00000357022,ENSP00000359488,ENSP00000359490,ENSP00000359504,ENSP00000360883,ENSP00000363089,ENSP00000367196,ENSP00000371067,ENSP00000375872,ENSP00000381448,ENSP00000412927,ENSP00000433138,ENSP00000452780	ATG16L1,B2M,BCL2A1,CASP1,CST3,GBP1,GBP4,GBP5,GLIPR2,HLA-G,IFIT3,JAK2,PAK1,PSME2,SLAMF7,STAT1,STAT2,TAP1,TLR4,TNFSF10,WARS
GO:0046979	TAP2 binding	2	3	0.01	ENSP00000259951,ENSP00000346206	HLA-F,TAP1
GO:0046978	TAP1 binding	2	4	0.0134	ENSP00000259951,ENSP00000346206	HLA-F,TAP1
GO:0097367	carbohydrate derivative binding	23	2163	0.0134	ENSP00000228928,ENSP00000262510,ENSP00000267328,ENSP00000278568,ENSP00000305651,ENSP00000321195,ENSP00000342278,ENSP00000346206,ENSP00000347495,ENSP00000353512,ENSP00000356591,ENSP00000359485,ENSP00000359488,ENSP00000359490,ENSP00000359504,ENSP00000359787,ENSP00000363089,ENSP00000371067,ENSP00000377344,ENSP00000388001,ENSP00000417401,ENSP00000422607,ENSP00000447053	ACSL1,ATP11B,CXCL10,DDX60,GBP1,GBP4,GBP5,GBP6,HELZ2,IFI44L,JAK2,NLRC5,OAS1,OAS2,OAS3,PAK1,PARP9,RAB20,RAB5C,SOAT1,TAP1,TLR4,WARS
GO:0003725	double-stranded RNA binding	4	70	0.014	ENSP00000228928,ENSP00000342278,ENSP00000377344,ENSP00000388001	DDX60,OAS1,OAS2,OAS3
GO:0005126	cytokine receptor binding	7	272	0.014	ENSP00000215781,ENSP00000241261,ENSP00000296545,ENSP00000305651,ENSP00000312455,ENSP00000354394,ENSP00000371067	CFLAR,CXCL10,IL15,JAK2,OSM,STAT1,TNFSF10
GO:0061133	endopeptidase activator activity	2	6	0.0166	ENSP00000216802,ENSP00000372155	PSME1,PSME2
GO:0097677	STAT family protein binding	2	6	0.0166	ENSP00000296161,ENSP00000353512	DTX3L,PARP9
GO:0032555	purine ribonucleotide binding	20	1853	0.0178	ENSP00000228928,ENSP00000262510,ENSP00000267328,ENSP00000278568,ENSP00000321195,ENSP00000342278,ENSP00000346206,ENSP00000347495,ENSP00000356591,ENSP00000359485,ENSP00000359488,ENSP00000359490,ENSP00000359504,ENSP00000359787,ENSP00000371067,ENSP00000377344,ENSP00000388001,ENSP00000417401,ENSP00000422607,ENSP00000447053	ACSL1,ATP11B,DDX60,GBP1,GBP4,GBP5,GBP6,HELZ2,IFI44L,JAK2,NLRC5,OAS1,OAS2,OAS3,PAK1,RAB20,RAB5C,SOAT1,TAP1,WARS
GO:0042608	T cell receptor binding	2	8	0.0199	ENSP00000365817,ENSP00000379873	HLA-A,HLA-E
GO:0030881	beta-2-microglobulin binding	2	9	0.0231	ENSP00000365817,ENSP00000379873	HLA-A,HLA-E
GO:0005102	signaling receptor binding	17	1513	0.0233	ENSP00000215781,ENSP00000241261,ENSP00000259951,ENSP00000296545,ENSP00000305651,ENSP00000312455,ENSP00000345494,ENSP00000346206,ENSP00000354394,ENSP00000363089,ENSP00000365402,ENSP00000365817,ENSP00000371067,ENSP00000379873,ENSP00000399168,ENSP00000402861,ENSP00000412927	CFLAR,CXCL10,HLA-A,HLA-B,HLA-C,HLA-E,HLA-F,HLA-G,IL15,JAK2,OSM,PLCL1,PLSCR1,STAT1,TAP1,TLR4,TNFSF10
GO:0005488	binding	74	11878	0.0233	ENSP00000215781,ENSP00000216802,ENSP00000226299,ENSP00000228928,ENSP00000241261,ENSP00000253814,ENSP00000258145,ENSP00000258381,ENSP00000258390,ENSP00000259605,ENSP00000259951,ENSP00000262510,ENSP00000267328,ENSP00000267953,ENSP00000271450,ENSP00000278568,ENSP00000283290,ENSP00000287156,ENSP00000296161,ENSP00000296545,ENSP00000302222,ENSP00000305651,ENSP00000312455,ENSP00000315768,ENSP00000321195…	ACSL1,AOAH,APOL3,ATG16L1,ATG3,ATP11B,B2M,BCL2A1,BCL2L11,BLVRA,CASP1,CDK5RAP2,CFLAR,CST3,CXCL10,DDX60,DOCK10,DTX3L,ETV7,FBXO6,FCGR2A,GBP1,GBP4,GBP5,GBP6,GLIPR2,GLRX,GNS,HELZ2,HLA-A,HLA-B,HLA-C,HLA-E,HLA-F,HLA-G,IFI44L,IFIT3,IL15,JAK2,LAP3,NDFIP1,NLRC5,OAS1,OAS2,OAS3,OSM,PAK1,PARP9,PCGF5,PCSK5,PLCL1,PLSCR1,PSME2,QKI,RAB20,RAB5C,RNF38,SAMD4A,SCO2,SEC24A,SLAMF7,SLC8A1,SOAT1,SP110,STAT1,STAT2,STX11,TA…
GO:0035639	purine ribonucleoside triphosphate binding	19	1794	0.0233	ENSP00000228928,ENSP00000262510,ENSP00000267328,ENSP00000278568,ENSP00000321195,ENSP00000342278,ENSP00000346206,ENSP00000347495,ENSP00000359485,ENSP00000359488,ENSP00000359490,ENSP00000359504,ENSP00000359787,ENSP00000371067,ENSP00000377344,ENSP00000388001,ENSP00000417401,ENSP00000422607,ENSP00000447053	ACSL1,ATP11B,DDX60,GBP1,GBP4,GBP5,GBP6,HELZ2,IFI44L,JAK2,NLRC5,OAS1,OAS2,OAS3,PAK1,RAB20,RAB5C,TAP1,WARS
GO:0003824	catalytic activity	42	5592	0.0267	ENSP00000226299,ENSP00000228928,ENSP00000255688,ENSP00000258145,ENSP00000259605,ENSP00000265016,ENSP00000267328,ENSP00000278568,ENSP00000283290,ENSP00000287156,ENSP00000296161,ENSP00000298130,ENSP00000312455,ENSP00000321195,ENSP00000342278,ENSP00000346206,ENSP00000347495,ENSP00000351314,ENSP00000353512,ENSP00000356591,ENSP00000359485,ENSP00000359488,ENSP00000359490,ENSP00000359504,ENSP00000363993…	ACSL1,AOAH,ATG16L1,ATG3,ATP11B,BLVRA,BST1,CASP1,CFLAR,DDX60,DTX3L,ELOVL7,FBXO6,GBP1,GBP4,GBP5,GBP6,GLRX,GNS,HELZ2,JAK2,LAP3,OAS1,OAS2,OAS3,OTUD1,PAK1,PARP9,PCSK5,PLCL1,PSMB10,PSMB9,RAB20,RAB5C,RARRES3,RNF38,SCO2,SOAT1,SPTSSA,TAP1,UBE2L6,WARS
GO:0032813	tumor necrosis factor receptor superfamily binding	3	46	0.0267	ENSP00000241261,ENSP00000312455,ENSP00000354394	CFLAR,STAT1,TNFSF10
GO:0005525	GTP binding	7	366	0.036	ENSP00000267328,ENSP00000359485,ENSP00000359488,ENSP00000359490,ENSP00000359504,ENSP00000359787,ENSP00000447053	GBP1,GBP4,GBP5,GBP6,IFI44L,RAB20,RAB5C
GO:0003924	GTPase activity	6	283	0.0379	ENSP00000267328,ENSP00000359485,ENSP00000359488,ENSP00000359490,ENSP00000359504,ENSP00000447053	GBP1,GBP4,GBP5,GBP6,RAB20,RAB5C
GO:0097153	cysteine-type endopeptidase activity involved in apoptotic process	2	15	0.0379	ENSP00000312455,ENSP00000433138	CASP1,CFLAR
GO:0016787	hydrolase activity	22	2448	0.0435	ENSP00000226299,ENSP00000255688,ENSP00000258145,ENSP00000265016,ENSP00000267328,ENSP00000312455,ENSP00000321195,ENSP00000346206,ENSP00000351314,ENSP00000359485,ENSP00000359488,ENSP00000359490,ENSP00000359504,ENSP00000363993,ENSP00000365678,ENSP00000377344,ENSP00000402861,ENSP00000417401,ENSP00000433138,ENSP00000446280,ENSP00000447053,ENSP00000479664	AOAH,ATP11B,BST1,CASP1,CFLAR,DDX60,GBP1,GBP4,GBP5,GBP6,GNS,HELZ2,LAP3,OTUD1,PCSK5,PLCL1,PSMB10,PSMB9,RAB20,RAB5C,RARRES3,TAP1
GO:0061134	peptidase regulator activity	5	211	0.0435	ENSP00000216802,ENSP00000312455,ENSP00000372155,ENSP00000381448,ENSP00000433138	CASP1,CFLAR,CST3,PSME1,PSME2
GO:0042288	MHC class I protein binding	2	20	0.0491	ENSP00000346206,ENSP00000365817	HLA-E,TAP1

## Sheet: enrichment.Component
#term ID	term description	observed gene count	background gene count	false discovery rate	matching proteins in your network (IDs)	matching proteins in your network (labels)
GO:0042612	MHC class I protein complex	7	8	2.58e-11	ENSP00000259951,ENSP00000365402,ENSP00000365817,ENSP00000379873,ENSP00000399168,ENSP00000412927,ENSP00000452780	B2M,HLA-A,HLA-B,HLA-C,HLA-E,HLA-F,HLA-G
GO:0030670	phagocytic vesicle membrane	9	71	2.53e-08	ENSP00000259951,ENSP00000267328,ENSP00000346206,ENSP00000365402,ENSP00000365817,ENSP00000379873,ENSP00000399168,ENSP00000412927,ENSP00000452780	B2M,HLA-A,HLA-B,HLA-C,HLA-E,HLA-F,HLA-G,RAB20,TAP1
GO:0012507	ER to Golgi transport vesicle membrane	8	56	8.41e-08	ENSP00000259951,ENSP00000365402,ENSP00000365817,ENSP00000379873,ENSP00000381823,ENSP00000399168,ENSP00000412927,ENSP00000452780	B2M,HLA-A,HLA-B,HLA-C,HLA-E,HLA-F,HLA-G,SEC24A
GO:0030666	endocytic vesicle membrane	10	152	5.03e-07	ENSP00000259951,ENSP00000263270,ENSP00000267328,ENSP00000346206,ENSP00000365402,ENSP00000365817,ENSP00000379873,ENSP00000399168,ENSP00000412927,ENSP00000452780	AP2S1,B2M,HLA-A,HLA-B,HLA-C,HLA-E,HLA-F,HLA-G,RAB20,TAP1
GO:0055038	recycling endosome membrane	8	74	5.03e-07	ENSP00000259951,ENSP00000321195,ENSP00000365402,ENSP00000365817,ENSP00000379873,ENSP00000399168,ENSP00000412927,ENSP00000452780	ATP11B,B2M,HLA-A,HLA-B,HLA-C,HLA-E,HLA-F,HLA-G
GO:0071556	integral component of lumenal side of endoplasmic reticulum membrane	6	26	5.03e-07	ENSP00000259951,ENSP00000365402,ENSP00000365817,ENSP00000379873,ENSP00000399168,ENSP00000412927	HLA-A,HLA-B,HLA-C,HLA-E,HLA-F,HLA-G
GO:0005769	early endosome	13	341	6.35e-07	ENSP00000259951,ENSP00000267328,ENSP00000296161,ENSP00000321195,ENSP00000326247,ENSP00000363089,ENSP00000365402,ENSP00000365817,ENSP00000379873,ENSP00000399168,ENSP00000412927,ENSP00000447053,ENSP00000452780	ATP11B,B2M,DTX3L,HLA-A,HLA-B,HLA-C,HLA-E,HLA-F,HLA-G,RAB20,RAB5C,SAMD9L,TLR4
GO:0031901	early endosome membrane	9	143	1.76e-06	ENSP00000259951,ENSP00000296161,ENSP00000365402,ENSP00000365817,ENSP00000379873,ENSP00000399168,ENSP00000412927,ENSP00000447053,ENSP00000452780	B2M,DTX3L,HLA-A,HLA-B,HLA-C,HLA-E,HLA-F,HLA-G,RAB5C
GO:0044444	cytoplasmic part	73	9377	1.99e-06	ENSP00000216802,ENSP00000226299,ENSP00000228928,ENSP00000253814,ENSP00000255688,ENSP00000258145,ENSP00000258390,ENSP00000259951,ENSP00000262510,ENSP00000263270,ENSP00000265016,ENSP00000267328,ENSP00000267953,ENSP00000271450,ENSP00000278568,ENSP00000283290,ENSP00000287156,ENSP00000296161,ENSP00000296545,ENSP00000298130,ENSP00000312455,ENSP00000315768,ENSP00000319713,ENSP00000321195,ENSP00000326247…	ACSL1,AGTRAP,AOAH,AP2S1,ATG16L1,ATG3,ATP11B,B2M,BCL2A1,BCL2L11,BLVRA,BST1,CASP1,CDK5RAP2,CFLAR,CST3,DDX60,DOCK10,DTX3L,ELOVL7,FBXO6,FCGR2A,GBP1,GBP4,GBP5,GLIPR2,GLRX,GNS,HLA-A,HLA-B,HLA-C,HLA-E,HLA-F,HLA-G,IFI35,IFI6,IFIT2,IFIT3,IL15,JAK2,LAP3,NDFIP1,NLRC5,OAS1,OAS2,OAS3,PAK1,PARP9,PCSK5,PLSCR1,PSMB10,PSMB9,PSME1,PSME2,RAB20,RAB5C,RARRES3,SAMD4A,SAMD9L,SCO2,SEC24A,SLC39A12,SLC8A1,SOAT1,SPTSSA,STA…
GO:0098805	whole membrane	25	1554	3.14e-06	ENSP00000253814,ENSP00000259951,ENSP00000263270,ENSP00000265016,ENSP00000267328,ENSP00000267953,ENSP00000271450,ENSP00000296161,ENSP00000312455,ENSP00000321195,ENSP00000345494,ENSP00000346206,ENSP00000363089,ENSP00000365402,ENSP00000365817,ENSP00000371067,ENSP00000375872,ENSP00000376943,ENSP00000379873,ENSP00000381823,ENSP00000399168,ENSP00000412927,ENSP00000422607,ENSP00000447053,ENSP00000452780	ACSL1,AP2S1,ATG16L1,ATP11B,B2M,BCL2A1,BCL2L11,BST1,CFLAR,DTX3L,FCGR2A,HLA-A,HLA-B,HLA-C,HLA-E,HLA-F,HLA-G,JAK2,NDFIP1,PLSCR1,RAB20,RAB5C,SEC24A,TAP1,TLR4
GO:0012506	vesicle membrane	17	743	3.51e-06	ENSP00000259951,ENSP00000263270,ENSP00000265016,ENSP00000267328,ENSP00000271450,ENSP00000319713,ENSP00000321195,ENSP00000346206,ENSP00000359504,ENSP00000365402,ENSP00000365817,ENSP00000379873,ENSP00000381823,ENSP00000399168,ENSP00000412927,ENSP00000447053,ENSP00000452780	AGTRAP,AP2S1,ATP11B,B2M,BST1,FCGR2A,GBP1,HLA-A,HLA-B,HLA-C,HLA-E,HLA-F,HLA-G,RAB20,RAB5C,SEC24A,TAP1
GO:0030139	endocytic vesicle	11	275	3.51e-06	ENSP00000259951,ENSP00000263270,ENSP00000267328,ENSP00000346206,ENSP00000365402,ENSP00000365817,ENSP00000379873,ENSP00000399168,ENSP00000412927,ENSP00000447053,ENSP00000452780	AP2S1,B2M,HLA-A,HLA-B,HLA-C,HLA-E,HLA-F,HLA-G,RAB20,RAB5C,TAP1
GO:0030662	coated vesicle membrane	9	161	3.51e-06	ENSP00000259951,ENSP00000263270,ENSP00000365402,ENSP00000365817,ENSP00000379873,ENSP00000381823,ENSP00000399168,ENSP00000412927,ENSP00000452780	AP2S1,B2M,HLA-A,HLA-B,HLA-C,HLA-E,HLA-F,HLA-G,SEC24A
GO:0044440	endosomal part	14	501	4.38e-06	ENSP00000253814,ENSP00000259951,ENSP00000263270,ENSP00000296161,ENSP00000321195,ENSP00000363089,ENSP00000365402,ENSP00000365817,ENSP00000371067,ENSP00000379873,ENSP00000399168,ENSP00000412927,ENSP00000447053,ENSP00000452780	AP2S1,ATP11B,B2M,DTX3L,HLA-A,HLA-B,HLA-C,HLA-E,HLA-F,HLA-G,JAK2,NDFIP1,RAB5C,TLR4
GO:0005768	endosome	18	876	6.16e-06	ENSP00000253814,ENSP00000259951,ENSP00000263270,ENSP00000267328,ENSP00000296161,ENSP00000296545,ENSP00000321195,ENSP00000326247,ENSP00000363089,ENSP00000365402,ENSP00000365817,ENSP00000371067,ENSP00000379873,ENSP00000381448,ENSP00000399168,ENSP00000412927,ENSP00000447053,ENSP00000452780	AP2S1,ATP11B,B2M,CST3,DTX3L,HLA-A,HLA-B,HLA-C,HLA-E,HLA-F,HLA-G,IL15,JAK2,NDFIP1,RAB20,RAB5C,SAMD9L,TLR4
GO:0010008	endosome membrane	13	457	9.11e-06	ENSP00000253814,ENSP00000259951,ENSP00000263270,ENSP00000296161,ENSP00000321195,ENSP00000363089,ENSP00000365402,ENSP00000365817,ENSP00000379873,ENSP00000399168,ENSP00000412927,ENSP00000447053,ENSP00000452780	AP2S1,ATP11B,B2M,DTX3L,HLA-A,HLA-B,HLA-C,HLA-E,HLA-F,HLA-G,NDFIP1,RAB5C,TLR4
GO:0030659	cytoplasmic vesicle membrane	16	724	1.07e-05	ENSP00000259951,ENSP00000263270,ENSP00000265016,ENSP00000267328,ENSP00000271450,ENSP00000319713,ENSP00000321195,ENSP00000346206,ENSP00000365402,ENSP00000365817,ENSP00000379873,ENSP00000381823,ENSP00000399168,ENSP00000412927,ENSP00000447053,ENSP00000452780	AGTRAP,AP2S1,ATP11B,B2M,BST1,FCGR2A,HLA-A,HLA-B,HLA-C,HLA-E,HLA-F,HLA-G,RAB20,RAB5C,SEC24A,TAP1
GO:0098588	bounding membrane of organelle	27	1950	1.14e-05	ENSP00000253814,ENSP00000259951,ENSP00000263270,ENSP00000265016,ENSP00000267328,ENSP00000267953,ENSP00000271450,ENSP00000296161,ENSP00000319713,ENSP00000321195,ENSP00000346206,ENSP00000359488,ENSP00000359490,ENSP00000359504,ENSP00000363089,ENSP00000365402,ENSP00000365817,ENSP00000367196,ENSP00000375872,ENSP00000376943,ENSP00000379873,ENSP00000381823,ENSP00000399168,ENSP00000412927,ENSP00000422607…	ACSL1,AGTRAP,AP2S1,ATG16L1,ATP11B,B2M,BCL2A1,BCL2L11,BST1,DTX3L,FCGR2A,GBP1,GBP4,GBP5,GLIPR2,HLA-A,HLA-B,HLA-C,HLA-E,HLA-F,HLA-G,NDFIP1,RAB20,RAB5C,SEC24A,TAP1,TLR4
GO:0030176	integral component of endoplasmic reticulum membrane	8	147	1.44e-05	ENSP00000259951,ENSP00000346206,ENSP00000365402,ENSP00000365817,ENSP00000379873,ENSP00000399168,ENSP00000412927,ENSP00000424123	ELOVL7,HLA-A,HLA-B,HLA-C,HLA-E,HLA-F,HLA-G,TAP1
GO:0012505	endomembrane system	43	4347	1.96e-05	ENSP00000226299,ENSP00000253814,ENSP00000258145,ENSP00000259951,ENSP00000263270,ENSP00000265016,ENSP00000267328,ENSP00000271450,ENSP00000278568,ENSP00000296161,ENSP00000296545,ENSP00000298130,ENSP00000319713,ENSP00000321195,ENSP00000326247,ENSP00000343818,ENSP00000345494,ENSP00000346206,ENSP00000356540,ENSP00000356591,ENSP00000359488,ENSP00000359490,ENSP00000359504,ENSP00000360891,ENSP00000363089…	ACSL1,AGTRAP,AP2S1,ATP11B,B2M,BCL2L11,BST1,CDK5RAP2,CST3,DTX3L,ELOVL7,FBXO6,FCGR2A,GBP1,GBP4,GBP5,GLIPR2,GNS,HLA-A,HLA-B,HLA-C,HLA-E,HLA-F,HLA-G,IFIT2,IL15,JAK2,LAP3,NDFIP1,OAS1,PAK1,PCSK5,PLSCR1,RAB20,RAB5C,SAMD9L,SEC24A,SOAT1,SPTSSA,STX11,TAP1,TLR4,TMBIM6
GO:0031982	vesicle	29	2318	2.55e-05	ENSP00000253814,ENSP00000258145,ENSP00000259951,ENSP00000263270,ENSP00000265016,ENSP00000267328,ENSP00000271450,ENSP00000296161,ENSP00000296545,ENSP00000319713,ENSP00000321195,ENSP00000326247,ENSP00000346206,ENSP00000356540,ENSP00000359488,ENSP00000359504,ENSP00000363089,ENSP00000365402,ENSP00000365817,ENSP00000371067,ENSP00000379873,ENSP00000381448,ENSP00000381823,ENSP00000399168,ENSP00000412927…	AGTRAP,AOAH,AP2S1,ATP11B,B2M,BST1,CST3,DTX3L,FCGR2A,GBP1,GBP5,GNS,HLA-A,HLA-B,HLA-C,HLA-E,HLA-F,HLA-G,IL15,JAK2,NDFIP1,PCSK5,RAB20,RAB5C,SAMD9L,SEC24A,STX11,TAP1,TLR4
GO:0044433	cytoplasmic vesicle part	22	1447	2.71e-05	ENSP00000253814,ENSP00000258145,ENSP00000259951,ENSP00000263270,ENSP00000265016,ENSP00000267328,ENSP00000271450,ENSP00000296161,ENSP00000319713,ENSP00000321195,ENSP00000346206,ENSP00000363089,ENSP00000365402,ENSP00000365817,ENSP00000371067,ENSP00000379873,ENSP00000381448,ENSP00000381823,ENSP00000399168,ENSP00000412927,ENSP00000447053,ENSP00000452780	AGTRAP,AP2S1,ATP11B,B2M,BST1,CST3,DTX3L,FCGR2A,GNS,HLA-A,HLA-B,HLA-C,HLA-E,HLA-F,HLA-G,JAK2,NDFIP1,RAB20,RAB5C,SEC24A,TAP1,TLR4
GO:0005737	cytoplasm	78	11238	3.32e-05	ENSP00000216802,ENSP00000226299,ENSP00000228928,ENSP00000253814,ENSP00000255688,ENSP00000258145,ENSP00000258390,ENSP00000259951,ENSP00000262510,ENSP00000263270,ENSP00000265016,ENSP00000267328,ENSP00000267953,ENSP00000271450,ENSP00000278568,ENSP00000283290,ENSP00000287156,ENSP00000296161,ENSP00000296545,ENSP00000298130,ENSP00000312455,ENSP00000315768,ENSP00000319713,ENSP00000321195,ENSP00000326247…	ACSL1,AGTRAP,AOAH,AP2S1,APOL3,ATG16L1,ATG3,ATP11B,B2M,BCL2A1,BCL2L11,BLVRA,BST1,CASP1,CDK5RAP2,CFLAR,CST3,DDX60,DOCK10,DTX3L,ELOVL7,FBXO6,FCGR2A,GBP1,GBP4,GBP5,GLIPR2,GLRX,GNS,HLA-A,HLA-B,HLA-C,HLA-E,HLA-F,HLA-G,IFI35,IFI44L,IFI6,IFIT2,IFIT3,IL15,JAK2,LAP3,MTMR11,NDFIP1,NLRC5,OAS1,OAS2,OAS3,PAK1,PARP9,PCSK5,PLCL1,PLSCR1,PSMB10,PSMB9,PSME1,PSME2,QKI,RAB20,RAB5C,RARRES3,SAMD4A,SAMD9L,SCO2,SEC24A,SL…
GO:0005794	Golgi apparatus	22	1474	3.32e-05	ENSP00000226299,ENSP00000253814,ENSP00000259951,ENSP00000267328,ENSP00000296545,ENSP00000319713,ENSP00000321195,ENSP00000343818,ENSP00000345494,ENSP00000356540,ENSP00000359488,ENSP00000359490,ENSP00000359504,ENSP00000365402,ENSP00000365817,ENSP00000367196,ENSP00000379873,ENSP00000381823,ENSP00000399168,ENSP00000412927,ENSP00000446280,ENSP00000452780	AGTRAP,ATP11B,B2M,CDK5RAP2,GBP1,GBP4,GBP5,GLIPR2,HLA-A,HLA-B,HLA-C,HLA-E,HLA-F,HLA-G,IL15,LAP3,NDFIP1,PCSK5,PLSCR1,RAB20,SEC24A,STX11
GO:0031410	cytoplasmic vesicle	28	2226	3.32e-05	ENSP00000253814,ENSP00000258145,ENSP00000259951,ENSP00000263270,ENSP00000265016,ENSP00000267328,ENSP00000271450,ENSP00000296161,ENSP00000296545,ENSP00000319713,ENSP00000321195,ENSP00000326247,ENSP00000346206,ENSP00000356540,ENSP00000359488,ENSP00000363089,ENSP00000365402,ENSP00000365817,ENSP00000371067,ENSP00000379873,ENSP00000381448,ENSP00000381823,ENSP00000399168,ENSP00000412927,ENSP00000446280…	AGTRAP,AOAH,AP2S1,ATP11B,B2M,BST1,CST3,DTX3L,FCGR2A,GBP5,GNS,HLA-A,HLA-B,HLA-C,HLA-E,HLA-F,HLA-G,IL15,JAK2,NDFIP1,PCSK5,RAB20,RAB5C,SAMD9L,SEC24A,STX11,TAP1,TLR4
GO:0098791	Golgi subcompartment	15	801	0.00011	ENSP00000226299,ENSP00000253814,ENSP00000259951,ENSP00000319713,ENSP00000359488,ENSP00000359490,ENSP00000359504,ENSP00000365402,ENSP00000365817,ENSP00000367196,ENSP00000379873,ENSP00000381823,ENSP00000399168,ENSP00000412927,ENSP00000452780	AGTRAP,B2M,GBP1,GBP4,GBP5,GLIPR2,HLA-A,HLA-B,HLA-C,HLA-E,HLA-F,HLA-G,LAP3,NDFIP1,SEC24A
GO:0000139	Golgi membrane	14	712	0.00012	ENSP00000253814,ENSP00000259951,ENSP00000319713,ENSP00000359488,ENSP00000359490,ENSP00000359504,ENSP00000365402,ENSP00000365817,ENSP00000367196,ENSP00000379873,ENSP00000381823,ENSP00000399168,ENSP00000412927,ENSP00000452780	AGTRAP,B2M,GBP1,GBP4,GBP5,GLIPR2,HLA-A,HLA-B,HLA-C,HLA-E,HLA-F,HLA-G,NDFIP1,SEC24A
GO:0044431	Golgi apparatus part	16	916	0.00012	ENSP00000226299,ENSP00000253814,ENSP00000259951,ENSP00000319713,ENSP00000359488,ENSP00000359490,ENSP00000359504,ENSP00000365402,ENSP00000365817,ENSP00000367196,ENSP00000379873,ENSP00000381823,ENSP00000399168,ENSP00000412927,ENSP00000446280,ENSP00000452780	AGTRAP,B2M,GBP1,GBP4,GBP5,GLIPR2,HLA-A,HLA-B,HLA-C,HLA-E,HLA-F,HLA-G,LAP3,NDFIP1,PCSK5,SEC24A
GO:0031090	organelle membrane	34	3337	0.00017	ENSP00000253814,ENSP00000259951,ENSP00000263270,ENSP00000265016,ENSP00000267328,ENSP00000267953,ENSP00000271450,ENSP00000278568,ENSP00000296161,ENSP00000298130,ENSP00000319713,ENSP00000321195,ENSP00000346206,ENSP00000356591,ENSP00000359488,ENSP00000359490,ENSP00000359504,ENSP00000363089,ENSP00000365402,ENSP00000365817,ENSP00000367196,ENSP00000375872,ENSP00000376943,ENSP00000379873,ENSP00000381448…	ACSL1,AGTRAP,AP2S1,ATG16L1,ATP11B,B2M,BCL2A1,BCL2L11,BST1,CST3,DTX3L,ELOVL7,FCGR2A,GBP1,GBP4,GBP5,GLIPR2,HLA-A,HLA-B,HLA-C,HLA-E,HLA-F,HLA-G,NDFIP1,PAK1,RAB20,RAB5C,SCO2,SEC24A,SOAT1,SPTSSA,TAP1,TLR4,TMBIM6
GO:0031301	integral component of organelle membrane	9	310	0.00025	ENSP00000259951,ENSP00000346206,ENSP00000365402,ENSP00000365817,ENSP00000379873,ENSP00000399168,ENSP00000412927,ENSP00000424123,ENSP00000444433	ELOVL7,HLA-A,HLA-B,HLA-C,HLA-E,HLA-F,HLA-G,SCO2,TAP1
GO:0031984	organelle subcompartment	21	1616	0.00036	ENSP00000226299,ENSP00000253814,ENSP00000259951,ENSP00000298130,ENSP00000319713,ENSP00000346206,ENSP00000356591,ENSP00000359488,ENSP00000359490,ENSP00000359504,ENSP00000365402,ENSP00000365817,ENSP00000367196,ENSP00000379873,ENSP00000381823,ENSP00000389277,ENSP00000399168,ENSP00000412927,ENSP00000422607,ENSP00000424123,ENSP00000452780	ACSL1,AGTRAP,B2M,ELOVL7,GBP1,GBP4,GBP5,GLIPR2,HLA-A,HLA-B,HLA-C,HLA-E,HLA-F,HLA-G,LAP3,NDFIP1,SEC24A,SOAT1,SPTSSA,TAP1,TMBIM6
GO:0098552	side of membrane	10	436	0.00057	ENSP00000259951,ENSP00000305651,ENSP00000363089,ENSP00000365402,ENSP00000365817,ENSP00000371067,ENSP00000379873,ENSP00000399168,ENSP00000412927,ENSP00000452780	B2M,CXCL10,HLA-A,HLA-B,HLA-C,HLA-E,HLA-F,HLA-G,JAK2,TLR4
GO:0030133	transport vesicle	9	356	0.00064	ENSP00000259951,ENSP00000356540,ENSP00000365402,ENSP00000365817,ENSP00000379873,ENSP00000381823,ENSP00000399168,ENSP00000412927,ENSP00000452780	B2M,HLA-A,HLA-B,HLA-C,HLA-E,HLA-F,HLA-G,SEC24A,STX11
GO:0043227	membrane-bounded organelle	74	11244	0.0011	ENSP00000216802,ENSP00000226299,ENSP00000228928,ENSP00000253814,ENSP00000258145,ENSP00000258381,ENSP00000258390,ENSP00000259605,ENSP00000259951,ENSP00000262510,ENSP00000263270,ENSP00000265016,ENSP00000267328,ENSP00000267953,ENSP00000271450,ENSP00000278568,ENSP00000287156,ENSP00000296161,ENSP00000296545,ENSP00000298130,ENSP00000302222,ENSP00000315768,ENSP00000319713,ENSP00000321195,ENSP00000326247…	ACSL1,AGTRAP,AOAH,AP2S1,ATG16L1,ATP11B,B2M,BCL2A1,BCL2L11,BST1,CASP1,CDK5RAP2,CST3,DOCK10,DTX3L,ELOVL7,ETV7,FBXO6,FCGR2A,GBP1,GBP4,GBP5,GLIPR2,GLRX,GNS,HELZ2,HLA-A,HLA-B,HLA-C,HLA-E,HLA-F,HLA-G,IFI35,IFI6,IFIT2,IFIT3,IL15,JAK2,LAP3,NDFIP1,NLRC5,OAS1,OAS2,OAS3,PAK1,PARP9,PCGF5,PCSK5,PLSCR1,PSMB10,PSMB9,PSME1,PSME2,QKI,RAB20,RAB5C,RNF38,SAMD4A,SAMD9L,SCO2,SEC24A,SLC8A1,SOAT1,SP110,SPTSSA,STAT1,STAT…
GO:0008537	proteasome activator complex	2	3	0.0017	ENSP00000216802,ENSP00000372155	PSME1,PSME2
GO:0044432	endoplasmic reticulum part	17	1294	0.0017	ENSP00000259951,ENSP00000298130,ENSP00000319713,ENSP00000346206,ENSP00000356591,ENSP00000365402,ENSP00000365817,ENSP00000365944,ENSP00000379873,ENSP00000381448,ENSP00000381823,ENSP00000389277,ENSP00000399168,ENSP00000412927,ENSP00000422607,ENSP00000424123,ENSP00000452780	ACSL1,AGTRAP,B2M,CST3,ELOVL7,FBXO6,HLA-A,HLA-B,HLA-C,HLA-E,HLA-F,HLA-G,SEC24A,SOAT1,SPTSSA,TAP1,TMBIM6
GO:0005829	cytosol	41	4958	0.0018	ENSP00000216802,ENSP00000226299,ENSP00000228928,ENSP00000255688,ENSP00000258390,ENSP00000262510,ENSP00000263270,ENSP00000278568,ENSP00000283290,ENSP00000287156,ENSP00000296161,ENSP00000296545,ENSP00000312455,ENSP00000315768,ENSP00000319713,ENSP00000342278,ENSP00000343818,ENSP00000345494,ENSP00000347495,ENSP00000351314,ENSP00000353512,ENSP00000354394,ENSP00000359490,ENSP00000359504,ENSP00000360883…	AGTRAP,AP2S1,ATG16L1,ATG3,B2M,BCL2L11,BLVRA,CASP1,CDK5RAP2,CFLAR,DDX60,DOCK10,DTX3L,FBXO6,GBP1,GBP4,GLRX,IFI35,IFIT2,IFIT3,IL15,JAK2,LAP3,NLRC5,OAS1,OAS2,OAS3,PAK1,PARP9,PLSCR1,PSMB10,PSMB9,PSME1,PSME2,RARRES3,SAMD4A,SEC24A,STAT1,STAT2,UBE2L6,WARS
GO:0044424	intracellular part	85	13996	0.002	ENSP00000216802,ENSP00000226299,ENSP00000228928,ENSP00000253814,ENSP00000255688,ENSP00000258145,ENSP00000258381,ENSP00000258390,ENSP00000259605,ENSP00000259951,ENSP00000262510,ENSP00000263270,ENSP00000265016,ENSP00000267328,ENSP00000267953,ENSP00000271450,ENSP00000278568,ENSP00000283290,ENSP00000287156,ENSP00000296161,ENSP00000296545,ENSP00000298130,ENSP00000302222,ENSP00000312455,ENSP00000315768…	ACSL1,AGTRAP,AOAH,AP2S1,APOL3,ATG16L1,ATG3,ATP11B,B2M,BCL2A1,BCL2L11,BLVRA,BST1,CASP1,CDK5RAP2,CFLAR,CST3,DDX60,DOCK10,DTX3L,ELOVL7,ETV7,FBXO6,FCGR2A,GBP1,GBP4,GBP5,GLIPR2,GLRX,GNS,HELZ2,HLA-A,HLA-B,HLA-C,HLA-E,HLA-F,HLA-G,IFI35,IFI44L,IFI6,IFIT2,IFIT3,IL15,JAK2,KLHDC7B,LAP3,MTMR11,NDFIP1,NLRC5,OAS1,OAS2,OAS3,PAK1,PARP9,PCGF5,PCSK5,PLCL1,PLSCR1,PSMB10,PSMB9,PSME1,PSME2,QKI,RAB20,RAB5C,RARRES3,RNF…
GO:0005622	intracellular	86	14286	0.0022	ENSP00000216802,ENSP00000226299,ENSP00000228928,ENSP00000253814,ENSP00000255688,ENSP00000258145,ENSP00000258381,ENSP00000258390,ENSP00000259605,ENSP00000259951,ENSP00000262510,ENSP00000263270,ENSP00000265016,ENSP00000267328,ENSP00000267953,ENSP00000271450,ENSP00000278568,ENSP00000283290,ENSP00000287156,ENSP00000296161,ENSP00000296545,ENSP00000298130,ENSP00000302222,ENSP00000312455,ENSP00000315768…	ACSL1,AGTRAP,AOAH,AP2S1,APOL3,ATG16L1,ATG3,ATP11B,B2M,BCL2A1,BCL2L11,BLVRA,BST1,CASP1,CDK5RAP2,CFLAR,CST3,DDX60,DOCK10,DTX3L,ELOVL7,ETV7,FAM49A,FBXO6,FCGR2A,GBP1,GBP4,GBP5,GLIPR2,GLRX,GNS,HELZ2,HLA-A,HLA-B,HLA-C,HLA-E,HLA-F,HLA-G,IFI35,IFI44L,IFI6,IFIT2,IFIT3,IL15,JAK2,KLHDC7B,LAP3,MTMR11,NDFIP1,NLRC5,OAS1,OAS2,OAS3,PAK1,PARP9,PCGF5,PCSK5,PLCL1,PLSCR1,PSMB10,PSMB9,PSME1,PSME2,QKI,RAB20,RAB5C,RARR…
GO:0043231	intracellular membrane-bounded organelle	69	10365	0.0022	ENSP00000216802,ENSP00000226299,ENSP00000228928,ENSP00000253814,ENSP00000258145,ENSP00000258381,ENSP00000258390,ENSP00000259605,ENSP00000259951,ENSP00000262510,ENSP00000263270,ENSP00000267328,ENSP00000267953,ENSP00000278568,ENSP00000287156,ENSP00000296161,ENSP00000296545,ENSP00000298130,ENSP00000302222,ENSP00000315768,ENSP00000319713,ENSP00000321195,ENSP00000341843,ENSP00000342278,ENSP00000342513…	ACSL1,AGTRAP,AP2S1,ATG16L1,ATP11B,B2M,BCL2A1,BCL2L11,CASP1,CDK5RAP2,CST3,DOCK10,DTX3L,ELOVL7,ETV7,FBXO6,GBP1,GBP4,GBP5,GLIPR2,GLRX,GNS,HELZ2,HLA-A,HLA-B,HLA-C,HLA-E,HLA-F,HLA-G,IFI35,IFI6,IFIT2,IFIT3,IL15,JAK2,LAP3,NDFIP1,NLRC5,OAS1,OAS2,OAS3,PAK1,PARP9,PCGF5,PCSK5,PLSCR1,PSMB10,PSMB9,PSME1,PSME2,QKI,RAB20,RAB5C,RNF38,SAMD4A,SCO2,SEC24A,SLC8A1,SOAT1,SP110,SPTSSA,STAT1,STAT2,STX11,TAP1,TMBIM6,UBE2…
GO:0000502	proteasome complex	4	64	0.0023	ENSP00000216802,ENSP00000351314,ENSP00000363993,ENSP00000372155	PSMB10,PSMB9,PSME1,PSME2
GO:1990111	spermatoproteasome complex	2	5	0.003	ENSP00000351314,ENSP00000363993	PSMB10,PSMB9
GO:0005783	endoplasmic reticulum	20	1796	0.0033	ENSP00000259951,ENSP00000298130,ENSP00000319713,ENSP00000321195,ENSP00000346206,ENSP00000356591,ENSP00000360891,ENSP00000365402,ENSP00000365817,ENSP00000365944,ENSP00000379873,ENSP00000381448,ENSP00000381823,ENSP00000388001,ENSP00000389277,ENSP00000399168,ENSP00000412927,ENSP00000422607,ENSP00000424123,ENSP00000452780	ACSL1,AGTRAP,ATP11B,B2M,CST3,ELOVL7,FBXO6,HLA-A,HLA-B,HLA-C,HLA-E,HLA-F,HLA-G,IFIT2,OAS1,SEC24A,SOAT1,SPTSSA,TAP1,TMBIM6
GO:0005789	endoplasmic reticulum membrane	14	1022	0.0035	ENSP00000259951,ENSP00000298130,ENSP00000319713,ENSP00000346206,ENSP00000356591,ENSP00000365402,ENSP00000365817,ENSP00000379873,ENSP00000381823,ENSP00000389277,ENSP00000399168,ENSP00000412927,ENSP00000422607,ENSP00000424123	ACSL1,AGTRAP,ELOVL7,HLA-A,HLA-B,HLA-C,HLA-E,HLA-F,HLA-G,SEC24A,SOAT1,SPTSSA,TAP1,TMBIM6
GO:0098827	endoplasmic reticulum subcompartment	14	1025	0.0036	ENSP00000259951,ENSP00000298130,ENSP00000319713,ENSP00000346206,ENSP00000356591,ENSP00000365402,ENSP00000365817,ENSP00000379873,ENSP00000381823,ENSP00000389277,ENSP00000399168,ENSP00000412927,ENSP00000422607,ENSP00000424123	ACSL1,AGTRAP,ELOVL7,HLA-A,HLA-B,HLA-C,HLA-E,HLA-F,HLA-G,SEC24A,SOAT1,SPTSSA,TAP1,TMBIM6
GO:0098796	membrane protein complex	14	1047	0.0042	ENSP00000259951,ENSP00000263270,ENSP00000298130,ENSP00000312455,ENSP00000346206,ENSP00000356540,ENSP00000363089,ENSP00000365402,ENSP00000365817,ENSP00000379873,ENSP00000381823,ENSP00000399168,ENSP00000412927,ENSP00000452780	AP2S1,B2M,CFLAR,HLA-A,HLA-B,HLA-C,HLA-E,HLA-F,HLA-G,SEC24A,SPTSSA,STX11,TAP1,TLR4
GO:0030667	secretory granule membrane	7	298	0.0045	ENSP00000265016,ENSP00000271450,ENSP00000321195,ENSP00000365402,ENSP00000379873,ENSP00000399168,ENSP00000447053	ATP11B,BST1,FCGR2A,HLA-A,HLA-B,HLA-C,RAB5C
GO:0098797	plasma membrane protein complex	9	502	0.0055	ENSP00000259951,ENSP00000263270,ENSP00000312455,ENSP00000365402,ENSP00000365817,ENSP00000379873,ENSP00000399168,ENSP00000412927,ENSP00000452780	AP2S1,B2M,CFLAR,HLA-A,HLA-B,HLA-C,HLA-E,HLA-F,HLA-G
GO:0044446	intracellular organelle part	60	8882	0.0062	ENSP00000216802,ENSP00000226299,ENSP00000228928,ENSP00000253814,ENSP00000258145,ENSP00000258390,ENSP00000259605,ENSP00000259951,ENSP00000262510,ENSP00000263270,ENSP00000265016,ENSP00000267328,ENSP00000267953,ENSP00000271450,ENSP00000278568,ENSP00000287156,ENSP00000296161,ENSP00000296545,ENSP00000298130,ENSP00000315768,ENSP00000319713,ENSP00000321195,ENSP00000341843,ENSP00000342278,ENSP00000343818…	ACSL1,AGTRAP,AP2S1,ATG16L1,ATP11B,B2M,BCL2A1,BCL2L11,BST1,CDK5RAP2,CST3,DOCK10,DTX3L,ELOVL7,ETV7,FBXO6,FCGR2A,GBP1,GBP4,GBP5,GLIPR2,GNS,HELZ2,HLA-A,HLA-B,HLA-C,HLA-E,HLA-F,HLA-G,IL15,JAK2,LAP3,NDFIP1,NLRC5,OAS2,OAS3,PAK1,PARP9,PCGF5,PCSK5,PLSCR1,PSMB10,PSMB9,PSME1,PSME2,RAB20,RAB5C,RNF38,SAMD4A,SCO2,SEC24A,SLC8A1,SOAT1,SPTSSA,STAT1,STAT2,TAP1,TLR4,TMBIM6,UBE2L6
GO:0019774	proteasome core complex, beta-subunit complex	2	11	0.0094	ENSP00000351314,ENSP00000363993	PSMB10,PSMB9
GO:0043229	intracellular organelle	75	12193	0.0101	ENSP00000216802,ENSP00000226299,ENSP00000228928,ENSP00000253814,ENSP00000258145,ENSP00000258381,ENSP00000258390,ENSP00000259605,ENSP00000259951,ENSP00000262510,ENSP00000263270,ENSP00000265016,ENSP00000267328,ENSP00000267953,ENSP00000271450,ENSP00000278568,ENSP00000287156,ENSP00000296161,ENSP00000296545,ENSP00000298130,ENSP00000302222,ENSP00000315768,ENSP00000319713,ENSP00000321195,ENSP00000326247…	ACSL1,AGTRAP,AOAH,AP2S1,ATG16L1,ATP11B,B2M,BCL2A1,BCL2L11,BST1,CASP1,CDK5RAP2,CST3,DDX60,DOCK10,DTX3L,ELOVL7,ETV7,FBXO6,FCGR2A,GBP1,GBP4,GBP5,GLIPR2,GLRX,GNS,HELZ2,HLA-A,HLA-B,HLA-C,HLA-E,HLA-F,HLA-G,IFI35,IFI6,IFIT2,IFIT3,IL15,JAK2,LAP3,NDFIP1,NLRC5,OAS1,OAS2,OAS3,PAK1,PARP9,PCGF5,PCSK5,PLSCR1,PSMB10,PSMB9,PSME1,PSME2,QKI,RAB20,RAB5C,RNF38,SAMD4A,SAMD9L,SCO2,SEC24A,SLC8A1,SOAT1,SP110,SPTSSA,STAT…
GO:0099503	secretory vesicle	12	948	0.0142	ENSP00000258145,ENSP00000265016,ENSP00000271450,ENSP00000321195,ENSP00000356540,ENSP00000365402,ENSP00000379873,ENSP00000381448,ENSP00000399168,ENSP00000446280,ENSP00000447053,ENSP00000452780	ATP11B,B2M,BST1,CST3,FCGR2A,GNS,HLA-A,HLA-B,HLA-C,PCSK5,RAB5C,STX11
GO:0030141	secretory granule	11	828	0.0146	ENSP00000258145,ENSP00000265016,ENSP00000271450,ENSP00000321195,ENSP00000365402,ENSP00000379873,ENSP00000381448,ENSP00000399168,ENSP00000446280,ENSP00000447053,ENSP00000452780	ATP11B,B2M,BST1,CST3,FCGR2A,GNS,HLA-A,HLA-B,HLA-C,PCSK5,RAB5C
GO:0048471	perinuclear region of cytoplasm	9	670	0.0312	ENSP00000253814,ENSP00000342278,ENSP00000343818,ENSP00000354394,ENSP00000359488,ENSP00000359490,ENSP00000363089,ENSP00000366586,ENSP00000381448	CDK5RAP2,CST3,GBP4,GBP5,NDFIP1,OAS2,SLC39A12,STAT1,TLR4
GO:0009986	cell surface	9	690	0.0364	ENSP00000259951,ENSP00000296545,ENSP00000305651,ENSP00000363089,ENSP00000365402,ENSP00000365817,ENSP00000379873,ENSP00000399168,ENSP00000452780	B2M,CXCL10,HLA-A,HLA-B,HLA-C,HLA-E,HLA-F,IL15,TLR4
GO:0044464	cell part	90	16244	0.0431	ENSP00000216802,ENSP00000226299,ENSP00000228928,ENSP00000241261,ENSP00000253814,ENSP00000255688,ENSP00000258145,ENSP00000258381,ENSP00000258390,ENSP00000259605,ENSP00000259951,ENSP00000262510,ENSP00000263270,ENSP00000265016,ENSP00000267328,ENSP00000267953,ENSP00000271450,ENSP00000278568,ENSP00000283290,ENSP00000287156,ENSP00000296161,ENSP00000296545,ENSP00000298130,ENSP00000302222,ENSP00000305651…	ACSL1,AGTRAP,AOAH,AP2S1,APOL3,ATG16L1,ATG3,ATP11B,B2M,BCL2A1,BCL2L11,BLVRA,BST1,CASP1,CDK5RAP2,CFLAR,CST3,CXCL10,DDX60,DOCK10,DTX3L,ELOVL7,ETV7,FAM49A,FBXO6,FCGR2A,GBP1,GBP4,GBP5,GLIPR2,GLRX,GNS,HELZ2,HLA-A,HLA-B,HLA-C,HLA-E,HLA-F,HLA-G,IFI35,IFI44L,IFI6,IFIT2,IFIT3,IFITM2,IL15,JAK2,KLHDC7B,LAP3,MTMR11,NDFIP1,NLRC5,OAS1,OAS2,OAS3,PAK1,PARP9,PCGF5,PCSK5,PLCL1,PLSCR1,PSMB10,PSMB9,PSME1,PSME2,QKI,RA…

## Sheet: enrichment.InterPro
#term ID	term description	observed gene count	background gene count	false discovery rate	matching proteins in your network (IDs)	matching proteins in your network (labels)
IPR001039	MHC class I alpha chain, alpha1 alpha2 domains	6	9	1.91e-08	ENSP00000259951,ENSP00000365402,ENSP00000365817,ENSP00000379873,ENSP00000399168,ENSP00000412927	HLA-A,HLA-B,HLA-C,HLA-E,HLA-F,HLA-G
IPR003597	Immunoglobulin C1-set	7	43	7.75e-07	ENSP00000259951,ENSP00000365402,ENSP00000365817,ENSP00000379873,ENSP00000399168,ENSP00000412927,ENSP00000452780	B2M,HLA-A,HLA-B,HLA-C,HLA-E,HLA-F,HLA-G
IPR011161	MHC class I-like antigen recognition-like	6	24	7.75e-07	ENSP00000259951,ENSP00000365402,ENSP00000365817,ENSP00000379873,ENSP00000399168,ENSP00000412927	HLA-A,HLA-B,HLA-C,HLA-E,HLA-F,HLA-G
IPR037055	MHC class I-like antigen recognition-like superfamily	6	24	7.75e-07	ENSP00000259951,ENSP00000365402,ENSP00000365817,ENSP00000379873,ENSP00000399168,ENSP00000412927	HLA-A,HLA-B,HLA-C,HLA-E,HLA-F,HLA-G
IPR010579	MHC class I, alpha chain, C-terminal	4	4	2.41e-06	ENSP00000365402,ENSP00000365817,ENSP00000379873,ENSP00000399168	HLA-A,HLA-B,HLA-C,HLA-E
IPR003006	Immunoglobulin/major histocompatibility complex, conserved site	6	38	3.99e-06	ENSP00000259951,ENSP00000365817,ENSP00000379873,ENSP00000399168,ENSP00000412927,ENSP00000452780	B2M,HLA-A,HLA-B,HLA-E,HLA-F,HLA-G
IPR011162	MHC classes I/II-like antigen recognition protein	6	39	3.99e-06	ENSP00000259951,ENSP00000365402,ENSP00000365817,ENSP00000379873,ENSP00000399168,ENSP00000412927	HLA-A,HLA-B,HLA-C,HLA-E,HLA-F,HLA-G
IPR037684	Guanylate-binding protein, C-terminal	4	7	7.01e-06	ENSP00000359485,ENSP00000359488,ENSP00000359490,ENSP00000359504	GBP1,GBP4,GBP5,GBP6
IPR003191	Guanylate-binding protein/Atlastin, C-terminal	4	9	1.34e-05	ENSP00000359485,ENSP00000359488,ENSP00000359490,ENSP00000359504	GBP1,GBP4,GBP5,GBP6
IPR036543	Guanylate-binding protein, C-terminal domain superfamily	4	10	1.68e-05	ENSP00000359485,ENSP00000359488,ENSP00000359490,ENSP00000359504	GBP1,GBP4,GBP5,GBP6
IPR015894	Guanylate-binding protein, N-terminal	4	11	2.08e-05	ENSP00000359485,ENSP00000359488,ENSP00000359490,ENSP00000359504	GBP1,GBP4,GBP5,GBP6
IPR030386	GB1/RHD3-type guanine nucleotide-binding (G) domain	4	11	2.08e-05	ENSP00000359485,ENSP00000359488,ENSP00000359490,ENSP00000359504	GBP1,GBP4,GBP5,GBP6
IPR006117	2-5-oligoadenylate synthetase, conserved site	3	4	9.59e-05	ENSP00000228928,ENSP00000342278,ENSP00000388001	OAS1,OAS2,OAS3
IPR018952	2'-5'-oligoadenylate synthetase 1, domain 2/C-terminal	3	4	9.59e-05	ENSP00000228928,ENSP00000342278,ENSP00000388001	OAS1,OAS2,OAS3
IPR026774	2'-5'-oligoadenylate synthase	3	4	9.59e-05	ENSP00000228928,ENSP00000342278,ENSP00000388001	OAS1,OAS2,OAS3
IPR038121	2'-5'-oligoadenylate synthetase, domain 2 superfamily	3	4	9.59e-05	ENSP00000228928,ENSP00000342278,ENSP00000388001	OAS1,OAS2,OAS3
IPR006116	2-5-oligoadenylate synthetase, N-terminal	3	5	0.00012	ENSP00000228928,ENSP00000342278,ENSP00000388001	OAS1,OAS2,OAS3
IPR002934	Polymerase, nucleotidyl transferase domain	3	10	0.00055	ENSP00000228928,ENSP00000342278,ENSP00000388001	OAS1,OAS2,OAS3
IPR003185	Proteasome activator PA28, N-terminal domain	2	3	0.0039	ENSP00000216802,ENSP00000372155	PSME1,PSME2
IPR003186	Proteasome activator PA28, C-terminal domain	2	3	0.0039	ENSP00000216802,ENSP00000372155	PSME1,PSME2
IPR009077	Proteasome activator PA28	2	3	0.0039	ENSP00000216802,ENSP00000372155	PSME1,PSME2
IPR036252	Proteasome activator superfamily	2	3	0.0039	ENSP00000216802,ENSP00000372155	PSME1,PSME2
IPR036996	Proteasome activator PA28, N-terminal domain superfamily	2	3	0.0039	ENSP00000216802,ENSP00000372155	PSME1,PSME2
IPR036997	Proteasome activator PA28, C-terminal domain superfamily	2	3	0.0039	ENSP00000216802,ENSP00000372155	PSME1,PSME2
IPR007110	Immunoglobulin-like domain	9	470	0.0078	ENSP00000259951,ENSP00000271450,ENSP00000357022,ENSP00000365402,ENSP00000365817,ENSP00000379873,ENSP00000399168,ENSP00000412927,ENSP00000452780	B2M,FCGR2A,HLA-A,HLA-B,HLA-C,HLA-E,HLA-F,HLA-G,SLAMF7
IPR036179	Immunoglobulin-like domain superfamily	9	478	0.0084	ENSP00000259951,ENSP00000271450,ENSP00000357022,ENSP00000365402,ENSP00000365817,ENSP00000379873,ENSP00000399168,ENSP00000412927,ENSP00000452780	B2M,FCGR2A,HLA-A,HLA-B,HLA-C,HLA-E,HLA-F,HLA-G,SLAMF7
IPR000243	Peptidase T1A, proteasome beta-subunit	2	7	0.0096	ENSP00000351314,ENSP00000363993	PSMB10,PSMB9
IPR001217	Transcription factor STAT	2	7	0.0096	ENSP00000315768,ENSP00000354394	STAT1,STAT2
IPR012345	STAT transcription factor, DNA-binding, N-terminal	2	7	0.0096	ENSP00000315768,ENSP00000354394	STAT1,STAT2
IPR013799	STAT transcription factor, protein interaction	2	7	0.0096	ENSP00000315768,ENSP00000354394	STAT1,STAT2
IPR013800	STAT transcription factor, all-alpha domain	2	7	0.0096	ENSP00000315768,ENSP00000354394	STAT1,STAT2
IPR013801	STAT transcription factor, DNA-binding	2	7	0.0096	ENSP00000315768,ENSP00000354394	STAT1,STAT2
IPR015988	STAT transcription factor, coiled coil	2	7	0.0096	ENSP00000315768,ENSP00000354394	STAT1,STAT2
IPR036535	STAT transcription factor, N-terminal domain superfamily	2	7	0.0096	ENSP00000315768,ENSP00000354394	STAT1,STAT2
IPR023333	Proteasome B-type subunit	2	11	0.0159	ENSP00000351314,ENSP00000363993	PSMB10,PSMB9
IPR015917	Peptidase C14A, caspase catalytic domain	2	12	0.018	ENSP00000312455,ENSP00000433138	CASP1,CFLAR
IPR016050	Proteasome beta-type subunit, conserved site	2	12	0.018	ENSP00000351314,ENSP00000363993	PSMB10,PSMB9
IPR001309	Peptidase C14, p20 domain	2	13	0.0196	ENSP00000312455,ENSP00000433138	CASP1,CFLAR
IPR029030	Caspase-like domain superfamily	2	13	0.0196	ENSP00000312455,ENSP00000433138	CASP1,CFLAR
IPR027417	P-loop containing nucleoside triphosphate hydrolase	11	849	0.0276	ENSP00000262510,ENSP00000267328,ENSP00000346206,ENSP00000359485,ENSP00000359488,ENSP00000359490,ENSP00000359504,ENSP00000359787,ENSP00000377344,ENSP00000417401,ENSP00000447053	DDX60,GBP1,GBP4,GBP5,GBP6,HELZ2,IFI44L,NLRC5,RAB20,RAB5C,TAP1
IPR001353	Proteasome, subunit alpha/beta	3	19	0.0326	ENSP00000351314,ENSP00000363993	PSMB10,PSMB9,PSMB8

## Sheet: enrichment.KEGG
#term ID	term description	observed gene count	background gene count	false discovery rate	matching proteins in your network (IDs)	matching proteins in your network (labels)
hsa05168	Herpes simplex infection	14	181	1.15e-10	ENSP00000228928,ENSP00000259951,ENSP00000296545,ENSP00000315768,ENSP00000342278,ENSP00000346206,ENSP00000354394,ENSP00000365402,ENSP00000365817,ENSP00000371067,ENSP00000379873,ENSP00000388001,ENSP00000399168,ENSP00000412927	HLA-A,HLA-B,HLA-C,HLA-E,HLA-F,HLA-G,IL15,JAK2,OAS1,OAS2,OAS3,STAT1,STAT2,TAP1
hsa04612	Antigen processing and presentation	10	66	2.81e-10	ENSP00000216802,ENSP00000259951,ENSP00000346206,ENSP00000365402,ENSP00000365817,ENSP00000372155,ENSP00000379873,ENSP00000399168,ENSP00000412927,ENSP00000452780	B2M,HLA-A,HLA-B,HLA-C,HLA-E,HLA-F,HLA-G,PSME1,PSME2,TAP1
hsa04621	NOD-like receptor signaling pathway	11	166	5.71e-08	ENSP00000228928,ENSP00000315768,ENSP00000342278,ENSP00000354394,ENSP00000359488,ENSP00000359490,ENSP00000359504,ENSP00000363089,ENSP00000375872,ENSP00000388001,ENSP00000433138	ATG16L1,CASP1,GBP1,GBP4,GBP5,OAS1,OAS2,OAS3,STAT1,STAT2,TLR4
hsa04145	Phagosome	10	145	1.75e-07	ENSP00000259951,ENSP00000271450,ENSP00000346206,ENSP00000363089,ENSP00000365402,ENSP00000365817,ENSP00000379873,ENSP00000399168,ENSP00000412927,ENSP00000447053	FCGR2A,HLA-A,HLA-B,HLA-C,HLA-E,HLA-F,HLA-G,RAB5C,TAP1,TLR4
hsa05164	Influenza A	10	168	5.29e-07	ENSP00000228928,ENSP00000241261,ENSP00000305651,ENSP00000315768,ENSP00000342278,ENSP00000354394,ENSP00000363089,ENSP00000371067,ENSP00000388001,ENSP00000433138	CASP1,CXCL10,JAK2,OAS1,OAS2,OAS3,STAT1,STAT2,TLR4,TNFSF10
hsa05167	Kaposi's sarcoma-associated herpesvirus infection	10	183	9.5e-07	ENSP00000259951,ENSP00000283290,ENSP00000315768,ENSP00000354394,ENSP00000365402,ENSP00000365817,ENSP00000371067,ENSP00000379873,ENSP00000399168,ENSP00000412927	ATG3,HLA-A,HLA-B,HLA-C,HLA-E,HLA-F,HLA-G,JAK2,STAT1,STAT2
hsa05330	Allograft rejection	6	35	9.59e-07	ENSP00000259951,ENSP00000365402,ENSP00000365817,ENSP00000379873,ENSP00000399168,ENSP00000412927	HLA-A,HLA-B,HLA-C,HLA-E,HLA-F,HLA-G
hsa05332	Graft-versus-host disease	6	36	9.75e-07	ENSP00000259951,ENSP00000365402,ENSP00000365817,ENSP00000379873,ENSP00000399168,ENSP00000412927	HLA-A,HLA-B,HLA-C,HLA-E,HLA-F,HLA-G
hsa04940	Type I diabetes mellitus	6	40	1.52e-06	ENSP00000259951,ENSP00000365402,ENSP00000365817,ENSP00000379873,ENSP00000399168,ENSP00000412927	HLA-A,HLA-B,HLA-C,HLA-E,HLA-F,HLA-G
hsa05320	Autoimmune thyroid disease	6	49	4.09e-06	ENSP00000259951,ENSP00000365402,ENSP00000365817,ENSP00000379873,ENSP00000399168,ENSP00000412927	HLA-A,HLA-B,HLA-C,HLA-E,HLA-F,HLA-G
hsa05162	Measles	8	133	6.23e-06	ENSP00000228928,ENSP00000241261,ENSP00000315768,ENSP00000342278,ENSP00000354394,ENSP00000363089,ENSP00000371067,ENSP00000388001	JAK2,OAS1,OAS2,OAS3,STAT1,STAT2,TLR4,TNFSF10
hsa05416	Viral myocarditis	6	56	7.03e-06	ENSP00000259951,ENSP00000365402,ENSP00000365817,ENSP00000379873,ENSP00000399168,ENSP00000412927	HLA-A,HLA-B,HLA-C,HLA-E,HLA-F,HLA-G
hsa04650	Natural killer cell mediated cytotoxicity	7	124	4.18e-05	ENSP00000241261,ENSP00000278568,ENSP00000365402,ENSP00000365817,ENSP00000379873,ENSP00000399168,ENSP00000412927	HLA-A,HLA-B,HLA-C,HLA-E,HLA-G,PAK1,TNFSF10
hsa04217	Necroptosis	7	155	0.00016	ENSP00000241261,ENSP00000312455,ENSP00000315768,ENSP00000354394,ENSP00000363089,ENSP00000371067,ENSP00000433138	CASP1,CFLAR,JAK2,STAT1,STAT2,TLR4,TNFSF10
hsa04144	Endocytosis	8	242	0.00031	ENSP00000259951,ENSP00000263270,ENSP00000365402,ENSP00000365817,ENSP00000379873,ENSP00000399168,ENSP00000412927,ENSP00000447053	AP2S1,HLA-A,HLA-B,HLA-C,HLA-E,HLA-F,HLA-G,RAB5C
hsa03050	Proteasome	4	43	0.00072	ENSP00000216802,ENSP00000351314,ENSP00000363993,ENSP00000372155	PSMB10,PSMB9,PSME1,PSME2
hsa04514	Cell adhesion molecules (CAMs)	6	139	0.00072	ENSP00000259951,ENSP00000365402,ENSP00000365817,ENSP00000379873,ENSP00000399168,ENSP00000412927	HLA-A,HLA-B,HLA-C,HLA-E,HLA-F,HLA-G
hsa04218	Cellular senescence	6	156	0.0012	ENSP00000259951,ENSP00000365402,ENSP00000365817,ENSP00000379873,ENSP00000399168,ENSP00000412927	HLA-A,HLA-B,HLA-C,HLA-E,HLA-F,HLA-G
hsa05165	Human papillomavirus infection	8	317	0.0015	ENSP00000259951,ENSP00000315768,ENSP00000354394,ENSP00000365402,ENSP00000365817,ENSP00000379873,ENSP00000399168,ENSP00000412927	HLA-A,HLA-B,HLA-C,HLA-E,HLA-F,HLA-G,STAT1,STAT2
hsa05166	HTLV-I infection	7	250	0.002	ENSP00000259951,ENSP00000296545,ENSP00000365402,ENSP00000365817,ENSP00000379873,ENSP00000399168,ENSP00000412927	HLA-A,HLA-B,HLA-C,HLA-E,HLA-F,HLA-G,IL15
hsa05203	Viral carcinogenesis	6	183	0.0023	ENSP00000259951,ENSP00000365402,ENSP00000365817,ENSP00000379873,ENSP00000399168,ENSP00000412927	HLA-A,HLA-B,HLA-C,HLA-E,HLA-F,HLA-G
hsa05140	Leishmaniasis	4	70	0.003	ENSP00000271450,ENSP00000354394,ENSP00000363089,ENSP00000371067	FCGR2A,JAK2,STAT1,TLR4
hsa05169	Epstein-Barr virus infection	6	194	0.003	ENSP00000259951,ENSP00000365402,ENSP00000365817,ENSP00000379873,ENSP00000399168,ENSP00000412927	HLA-A,HLA-B,HLA-C,HLA-E,HLA-F,HLA-G
hsa05160	Hepatitis C	5	131	0.0033	ENSP00000228928,ENSP00000315768,ENSP00000342278,ENSP00000354394,ENSP00000388001	OAS1,OAS2,OAS3,STAT1,STAT2
hsa04630	Jak-STAT signaling pathway	5	160	0.0074	ENSP00000215781,ENSP00000296545,ENSP00000315768,ENSP00000354394,ENSP00000371067	IL15,JAK2,OSM,STAT1,STAT2
hsa05152	Tuberculosis	5	172	0.0097	ENSP00000271450,ENSP00000354394,ENSP00000363089,ENSP00000371067,ENSP00000447053	FCGR2A,JAK2,RAB5C,STAT1,TLR4
hsa04062	Chemokine signaling pathway	5	181	0.0116	ENSP00000278568,ENSP00000305651,ENSP00000315768,ENSP00000354394,ENSP00000371067	CXCL10,JAK2,PAK1,STAT1,STAT2
hsa04210	Apoptosis	4	135	0.0242	ENSP00000241261,ENSP00000267953,ENSP00000312455,ENSP00000376943	BCL2A1,BCL2L11,CFLAR,TNFSF10
hsa04136	Autophagy - other	2	30	0.05	ENSP00000283290,ENSP00000375872	ATG16L1,ATG3

## Sheet: enrichment.Keyword
#term ID	term description	observed gene count	background gene count	false discovery rate	matching proteins in your network (IDs)	matching proteins in your network (labels)
KW-0391	Immunity	26	507	1.08e-16	ENSP00000228928,ENSP00000259951,ENSP00000262510,ENSP00000271450,ENSP00000296161,ENSP00000342278,ENSP00000342513,ENSP00000346206,ENSP00000353512,ENSP00000357022,ENSP00000359488,ENSP00000359504,ENSP00000360883,ENSP00000360891,ENSP00000363089,ENSP00000363993,ENSP00000365402,ENSP00000365817,ENSP00000371067,ENSP00000377344,ENSP00000379873,ENSP00000388001,ENSP00000399168,ENSP00000412927,ENSP00000452780…	B2M,DDX60,DTX3L,FCGR2A,GBP1,GBP5,HLA-A,HLA-B,HLA-C,HLA-E,HLA-F,HLA-G,IFI6,IFIT2,IFIT3,IFITM2,JAK2,NLRC5,OAS1,OAS2,OAS3,PARP9,PSMB9,SLAMF7,TAP1,TLR4
KW-0051	Antiviral defense	16	125	1.03e-15	ENSP00000228928,ENSP00000296161,ENSP00000315768,ENSP00000326342,ENSP00000342278,ENSP00000342513,ENSP00000345494,ENSP00000353512,ENSP00000354394,ENSP00000359504,ENSP00000359787,ENSP00000360883,ENSP00000360891,ENSP00000377344,ENSP00000388001,ENSP00000484689	DDX60,DTX3L,ELMOD2,GBP1,IFI44L,IFI6,IFIT2,IFIT3,IFITM2,OAS1,OAS2,OAS3,PARP9,PLSCR1,STAT1,STAT2
KW-0490	MHC I	7	8	2.23e-11	ENSP00000259951,ENSP00000365402,ENSP00000365817,ENSP00000379873,ENSP00000399168,ENSP00000412927,ENSP00000452780	B2M,HLA-A,HLA-B,HLA-C,HLA-E,HLA-F,HLA-G
KW-0399	Innate immunity	15	309	3.02e-09	ENSP00000228928,ENSP00000262510,ENSP00000296161,ENSP00000342278,ENSP00000342513,ENSP00000353512,ENSP00000357022,ENSP00000360883,ENSP00000360891,ENSP00000363089,ENSP00000365817,ENSP00000371067,ENSP00000377344,ENSP00000388001,ENSP00000484689	DDX60,DTX3L,HLA-E,IFI6,IFIT2,IFIT3,IFITM2,JAK2,NLRC5,OAS1,OAS2,OAS3,PARP9,SLAMF7,TLR4
KW-0647	Proteasome	4	50	0.0053	ENSP00000216802,ENSP00000351314,ENSP00000363993,ENSP00000372155	PSMB10,PSMB9,PSME1,PSME2
KW-0053	Apoptosis	9	530	0.0432	ENSP00000241261,ENSP00000267953,ENSP00000278568,ENSP00000312455,ENSP00000342513,ENSP00000360891,ENSP00000376943,ENSP00000389277,ENSP00000433138	BCL2A1,BCL2L11,CASP1,CFLAR,IFI6,IFIT2,PAK1,TMBIM6,TNFSF10
KW-0945	Host-virus interaction	8	432	0.0432	ENSP00000258381,ENSP00000312455,ENSP00000315768,ENSP00000346206,ENSP00000351314,ENSP00000354394,ENSP00000363993,ENSP00000399168	CFLAR,HLA-B,PSMB10,PSMB9,SP110,STAT1,STAT2,TAP1

## Sheet: enrichment.Pfam
#term ID	term description	observed gene count	background gene count	false discovery rate	matching proteins in your network (IDs)	matching proteins in your network (labels)
PF00129	Class I Histocompatibility antigen, domains alpha 1 and 2	6	20	4.24e-07	ENSP00000259951,ENSP00000365402,ENSP00000365817,ENSP00000379873,ENSP00000399168,ENSP00000412927	HLA-A,HLA-B,HLA-C,HLA-E,HLA-F,HLA-G
PF07654	Immunoglobulin C1-set domain	7	45	5.2e-07	ENSP00000259951,ENSP00000365402,ENSP00000365817,ENSP00000379873,ENSP00000399168,ENSP00000412927,ENSP00000452780	B2M,HLA-A,HLA-B,HLA-C,HLA-E,HLA-F,HLA-G
PF06623	MHC_I C-terminus	4	4	2.03e-06	ENSP00000365402,ENSP00000365817,ENSP00000379873,ENSP00000399168	HLA-A,HLA-B,HLA-C,HLA-E
PF02841	Guanylate-binding protein, C-terminal domain	4	9	1.52e-05	ENSP00000359485,ENSP00000359488,ENSP00000359490,ENSP00000359504	GBP1,GBP4,GBP5,GBP6
PF02263	Guanylate-binding protein, N-terminal domain	4	11	2.31e-05	ENSP00000359485,ENSP00000359488,ENSP00000359490,ENSP00000359504	GBP1,GBP4,GBP5,GBP6
PF10421	2'-5'-oligoadenylate synthetase 1, domain 2, C-terminus	3	4	0.0001	ENSP00000228928,ENSP00000342278,ENSP00000388001	OAS1,OAS2,OAS3
PF01909	Nucleotidyltransferase domain	3	11	0.00091	ENSP00000228928,ENSP00000342278,ENSP00000388001	OAS1,OAS2,OAS3
PF02251	Proteasome activator pa28 alpha subunit	2	3	0.0046	ENSP00000216802,ENSP00000372155	PSME1,PSME2
PF02252	Proteasome activator pa28 beta subunit	2	3	0.0046	ENSP00000216802,ENSP00000372155	PSME1,PSME2
PF01017	STAT protein, all-alpha domain	2	7	0.0131	ENSP00000315768,ENSP00000354394	STAT1,STAT2
PF02864	STAT protein, DNA binding domain	2	7	0.0131	ENSP00000315768,ENSP00000354394	STAT1,STAT2
PF02865	STAT protein, protein interaction domain	2	7	0.0131	ENSP00000315768,ENSP00000354394	STAT1,STAT2
PF00656	Caspase domain	2	14	0.033	ENSP00000312455,ENSP00000433138	CASP1,CFLAR

## Sheet: enrichment.PMID
#term ID	term description	observed gene count	background gene count	false discovery rate	matching proteins in your network (IDs)	matching proteins in your network (labels)
PMID:26469538	(2015) Expression profiling of lymph nodes in tuberculosis patients reveal inflammatory milieu at site of infection.	17	55	3.37e-19	ENSP00000216802,ENSP00000228928,ENSP00000259951,ENSP00000305651,ENSP00000315768,ENSP00000342278,ENSP00000342513,ENSP00000354394,ENSP00000359488,ENSP00000359504,ENSP00000359787,ENSP00000360883,ENSP00000360891,ENSP00000388001,ENSP00000395590,ENSP00000422607,ENSP00000433138	ACSL1,CASP1,CXCL10,GBP1,GBP5,HLA-F,IFI35,IFI44L,IFI6,IFIT2,IFIT3,OAS1,OAS2,OAS3,PSME2,STAT1,STAT2
PMID:27479908	(2016) Tensor decomposition for multiple-tissue gene expression experiments.	19	91	3.37e-19	ENSP00000228928,ENSP00000259951,ENSP00000262510,ENSP00000315768,ENSP00000342278,ENSP00000342513,ENSP00000345494,ENSP00000354394,ENSP00000359787,ENSP00000360883,ENSP00000360891,ENSP00000363993,ENSP00000365817,ENSP00000379873,ENSP00000388001,ENSP00000395590,ENSP00000399168,ENSP00000452780,ENSP00000484689	B2M,HLA-A,HLA-B,HLA-E,HLA-F,IFI35,IFI44L,IFI6,IFIT2,IFIT3,IFITM2,NLRC5,OAS1,OAS2,OAS3,PLSCR1,PSMB9,STAT1,STAT2
PMID:24678238	(2012) High-Dimensional Longitudinal Genomic Data: An analysis used for monitoring viral infections.	15	54	2.66e-16	ENSP00000216802,ENSP00000228928,ENSP00000287156,ENSP00000342278,ENSP00000342513,ENSP00000345494,ENSP00000359504,ENSP00000359787,ENSP00000360883,ENSP00000363993,ENSP00000377344,ENSP00000385757,ENSP00000388001,ENSP00000395590,ENSP00000444433	BLVRA,DDX60,GBP1,IFI35,IFI44L,IFI6,IFIT3,OAS1,OAS2,OAS3,PLSCR1,PSMB9,PSME2,SCO2,UBE2L6
PMID:24787290	(2014) Interferons and their stimulated genes in the tumor microenvironment.	16	87	2.94e-15	ENSP00000228928,ENSP00000241261,ENSP00000287156,ENSP00000296545,ENSP00000305651,ENSP00000315768,ENSP00000342513,ENSP00000345494,ENSP00000351314,ENSP00000354394,ENSP00000359504,ENSP00000360891,ENSP00000363089,ENSP00000363993,ENSP00000371067,ENSP00000388001	CXCL10,GBP1,IFI6,IFIT2,IL15,JAK2,OAS1,OAS3,PLSCR1,PSMB10,PSMB9,STAT1,STAT2,TLR4,TNFSF10,UBE2L6
PMID:20078880	(2010) Molecular signatures of maturing dendritic cells: implications for testing the quality of dendritic cell therapies.	16	102	2.3e-14	ENSP00000215781,ENSP00000216802,ENSP00000296545,ENSP00000305651,ENSP00000315768,ENSP00000346206,ENSP00000354394,ENSP00000359504,ENSP00000359787,ENSP00000360883,ENSP00000365402,ENSP00000371067,ENSP00000379873,ENSP00000399168,ENSP00000433138,ENSP00000452780	B2M,CASP1,CXCL10,GBP1,HLA-A,HLA-B,HLA-C,IFI44L,IFIT3,IL15,JAK2,OSM,PSME2,STAT1,STAT2,TAP1
PMID:20709292	(2010) Peptidoglycan recognition proteins protect mice from experimental colitis by promoting normal gut flora and preventing induction of interferon-gamma.	16	113	8.39e-14	ENSP00000228928,ENSP00000241261,ENSP00000262510,ENSP00000287156,ENSP00000305651,ENSP00000315768,ENSP00000342278,ENSP00000353512,ENSP00000354394,ENSP00000359490,ENSP00000359504,ENSP00000360883,ENSP00000360891,ENSP00000363089,ENSP00000375872,ENSP00000377344	ATG16L1,CXCL10,DDX60,GBP1,GBP4,IFIT2,IFIT3,NLRC5,OAS2,OAS3,PARP9,STAT1,STAT2,TLR4,TNFSF10,UBE2L6
PMID:25703554	(2015) The human immune response to tuberculosis and its treatment: a view from the blood.	13	48	8.39e-14	ENSP00000228928,ENSP00000305651,ENSP00000315768,ENSP00000342278,ENSP00000342513,ENSP00000354394,ENSP00000359504,ENSP00000359787,ENSP00000360883,ENSP00000360891,ENSP00000363089,ENSP00000388001,ENSP00000395590	CXCL10,GBP1,IFI35,IFI44L,IFI6,IFIT2,IFIT3,OAS1,OAS2,OAS3,STAT1,STAT2,TLR4
PMID:28099485	(2017) Cell-Based Systems Biology Analysis of Human AS03-Adjuvanted H5N1 Avian Influenza Vaccine Responses: A Phase I Randomized Controlled Trial.	15	97	2.33e-13	ENSP00000228928,ENSP00000262510,ENSP00000305651,ENSP00000318982,ENSP00000342278,ENSP00000345494,ENSP00000353512,ENSP00000354394,ENSP00000359490,ENSP00000359504,ENSP00000359787,ENSP00000360883,ENSP00000360891,ENSP00000363993,ENSP00000372155	CXCL10,EPSTI1,GBP1,GBP4,IFI44L,IFIT2,IFIT3,NLRC5,OAS2,OAS3,PARP9,PLSCR1,PSMB9,PSME1,STAT1
PMID:17935622	(2007) Transcriptional networks in plasmacytoid dendritic cells stimulated with synthetic TLR 7 agonists.	17	159	3.47e-13	ENSP00000241261,ENSP00000287156,ENSP00000296545,ENSP00000305651,ENSP00000312455,ENSP00000315768,ENSP00000342513,ENSP00000345494,ENSP00000346206,ENSP00000354394,ENSP00000359504,ENSP00000360883,ENSP00000360891,ENSP00000363089,ENSP00000388001,ENSP00000395590,ENSP00000433138	CASP1,CFLAR,CXCL10,GBP1,IFI35,IFI6,IFIT2,IFIT3,IL15,OAS1,PLSCR1,STAT1,STAT2,TAP1,TLR4,TNFSF10,UBE2L6
PMID:27228113	(2016) Temporal Expression of Peripheral Blood Leukocyte Biomarkers in a Macaca fascicularis Infection Model of Tuberculosis; Comparison with Human Datasets and Analysis with ParametricNon-parametric Tools for Improved Diagnostic Biomarker Identification.	17	160	3.47e-13	ENSP00000241261,ENSP00000267953,ENSP00000296545,ENSP00000312455,ENSP00000326247,ENSP00000342513,ENSP00000354394,ENSP00000359485,ENSP00000359504,ENSP00000360883,ENSP00000360891,ENSP00000363089,ENSP00000363993,ENSP00000371067,ENSP00000376943,ENSP00000388001,ENSP00000452780	B2M,BCL2A1,BCL2L11,CFLAR,GBP1,GBP6,IFI6,IFIT2,IFIT3,IL15,JAK2,OAS1,PSMB9,SAMD9L,STAT1,TLR4,TNFSF10
PMID:18794103	(2008) Gene expression profiling reveals similarities between the in vitro and in vivo responses of immune effector cells to IFN-alpha.	13	58	3.95e-13	ENSP00000228928,ENSP00000241261,ENSP00000305651,ENSP00000326247,ENSP00000342278,ENSP00000345494,ENSP00000354394,ENSP00000359504,ENSP00000360883,ENSP00000360891,ENSP00000385757,ENSP00000388001,ENSP00000444433	BLVRA,CXCL10,GBP1,IFIT2,IFIT3,OAS1,OAS2,OAS3,PLSCR1,SAMD9L,SCO2,STAT1,TNFSF10
PMID:27791205	(2016) Intracellular STING inactivation sensitizes breast cancer cells to genotoxic agents.	13	58	3.95e-13	ENSP00000287156,ENSP00000296545,ENSP00000305651,ENSP00000315768,ENSP00000342278,ENSP00000342513,ENSP00000353512,ENSP00000354394,ENSP00000359787,ENSP00000360883,ENSP00000360891,ENSP00000377344,ENSP00000388001	CXCL10,DDX60,IFI44L,IFI6,IFIT2,IFIT3,IL15,OAS1,OAS2,PARP9,STAT1,STAT2,UBE2L6
PMID:19242562	(2009) HCV induces oxidative and ER stress, and sensitizes infected cells to apoptosis in SCIDAlb-uPA mice.	14	82	4.8e-13	ENSP00000228928,ENSP00000241261,ENSP00000259951,ENSP00000305651,ENSP00000342513,ENSP00000354394,ENSP00000359504,ENSP00000360891,ENSP00000363993,ENSP00000379873,ENSP00000388001,ENSP00000399168,ENSP00000412927,ENSP00000452780	B2M,CXCL10,GBP1,HLA-A,HLA-B,HLA-F,HLA-G,IFI6,IFIT2,OAS1,OAS3,PSMB9,STAT1,TNFSF10
PMID:23299892	(2013) Functional genomics identifies type I interferon pathway as central for host defense against Candida albicans.	13	60	4.8e-13	ENSP00000228928,ENSP00000241261,ENSP00000315768,ENSP00000326247,ENSP00000342278,ENSP00000354394,ENSP00000359787,ENSP00000360883,ENSP00000360891,ENSP00000388001,ENSP00000417401,ENSP00000433138,ENSP00000452780	B2M,CASP1,HELZ2,IFI44L,IFIT2,IFIT3,OAS1,OAS2,OAS3,SAMD9L,STAT1,STAT2,TNFSF10
PMID:29176033	(2017) TNFAlfa-senescence initiates a STAT-dependent positive feedback loop, leading to a sustained interferon signature, DNA damage, and cytokine secretion.	12	42	4.8e-13	ENSP00000228928,ENSP00000305651,ENSP00000342278,ENSP00000342513,ENSP00000354394,ENSP00000359490,ENSP00000359504,ENSP00000359787,ENSP00000363993,ENSP00000371067,ENSP00000388001,ENSP00000395590	CXCL10,GBP1,GBP4,IFI35,IFI44L,IFI6,JAK2,OAS1,OAS2,OAS3,PSMB9,STAT1
PMID:17488182	(2007) Down-regulation of the interferon signaling pathway in T lymphocytes from patients with metastatic melanoma.	13	61	4.83e-13	ENSP00000228928,ENSP00000305651,ENSP00000315768,ENSP00000326247,ENSP00000345494,ENSP00000353512,ENSP00000354394,ENSP00000359504,ENSP00000359787,ENSP00000360883,ENSP00000360891,ENSP00000371067,ENSP00000388001	CXCL10,GBP1,IFI44L,IFIT2,IFIT3,JAK2,OAS1,OAS3,PARP9,PLSCR1,SAMD9L,STAT1,STAT2
PMID:24551153	(2014) Late multiple organ surge in interferon-regulated target genes characterizes staphylococcal enterotoxin B lethality.	13	61	4.83e-13	ENSP00000216802,ENSP00000241261,ENSP00000296161,ENSP00000305651,ENSP00000351314,ENSP00000353512,ENSP00000354394,ENSP00000359504,ENSP00000360883,ENSP00000360891,ENSP00000363089,ENSP00000363993,ENSP00000433138	CASP1,CXCL10,DTX3L,GBP1,IFIT2,IFIT3,PARP9,PSMB10,PSMB9,PSME2,STAT1,TLR4,TNFSF10
PMID:24528865	(2014) Interferon lambda alleles predict innate antiviral immune responses and hepatitis C virus permissiveness.	11	31	1.02e-12	ENSP00000305651,ENSP00000342278,ENSP00000342513,ENSP00000354394,ENSP00000359787,ENSP00000360883,ENSP00000360891,ENSP00000377344,ENSP00000388001,ENSP00000399168,ENSP00000452780	B2M,CXCL10,DDX60,HLA-B,IFI44L,IFI6,IFIT2,IFIT3,OAS1,OAS2,STAT1
PMID:24643046	(2014) RNA-sequence analysis of primary alveolar macrophages after in vitro infection with porcine reproductive and respiratory syndrome virus strains of differing virulence.	13	68	1.42e-12	ENSP00000241261,ENSP00000296161,ENSP00000296545,ENSP00000305651,ENSP00000315768,ENSP00000342278,ENSP00000353512,ENSP00000354394,ENSP00000359504,ENSP00000363089,ENSP00000371067,ENSP00000388001,ENSP00000433138	CASP1,CXCL10,DTX3L,GBP1,IL15,JAK2,OAS1,OAS2,PARP9,STAT1,STAT2,TLR4,TNFSF10
PMID:20725040	(2010) An interferon-inducible neutrophil-driven blood transcriptional signature in human tuberculosis.	13	70	1.88e-12	ENSP00000228928,ENSP00000296545,ENSP00000305651,ENSP00000315768,ENSP00000342278,ENSP00000342513,ENSP00000354394,ENSP00000359504,ENSP00000359787,ENSP00000360883,ENSP00000360891,ENSP00000388001,ENSP00000395590	CXCL10,GBP1,IFI35,IFI44L,IFI6,IFIT2,IFIT3,IL15,OAS1,OAS2,OAS3,STAT1,STAT2
PMID:28959263	(2017) Deciphering of the Human Interferon-Regulated Proteome by Mass Spectrometry-Based Quantitative Analysis Reveals Extent and Dynamics of Protein Induction and Repression.	12	54	4.06e-12	ENSP00000287156,ENSP00000315768,ENSP00000351314,ENSP00000354394,ENSP00000359488,ENSP00000360883,ENSP00000360891,ENSP00000363993,ENSP00000365402,ENSP00000371067,ENSP00000379873,ENSP00000399168	GBP5,HLA-A,HLA-B,HLA-C,IFIT2,IFIT3,JAK2,PSMB10,PSMB9,STAT1,STAT2,UBE2L6
PMID:24703167	(2014) Yoga reduces inflammatory signaling in fatigued breast cancer survivors: a randomized controlled trial.	10	24	5.88e-12	ENSP00000267953,ENSP00000342278,ENSP00000354394,ENSP00000359488,ENSP00000359490,ENSP00000359504,ENSP00000359787,ENSP00000360883,ENSP00000360891,ENSP00000388001	BCL2A1,GBP1,GBP4,GBP5,IFI44L,IFIT2,IFIT3,OAS1,OAS2,STAT1
PMID:22483866	(2012) The conserved Cockayne syndrome B-piggyBac fusion protein (CSB-PGBD3) affects DNA repair and induces both interferon-like and innate antiviral responses in CSB-null cells.	12	57	6.51e-12	ENSP00000228928,ENSP00000315768,ENSP00000342278,ENSP00000342513,ENSP00000345494,ENSP00000354394,ENSP00000359504,ENSP00000359787,ENSP00000360883,ENSP00000360891,ENSP00000371067,ENSP00000388001	GBP1,IFI44L,IFI6,IFIT2,IFIT3,JAK2,OAS1,OAS2,OAS3,PLSCR1,STAT1,STAT2
PMID:23781071	(2013) A short hairpin RNA screen of interferon-stimulated genes identifies a novel negative regulator of the cellular antiviral response.	12	57	6.51e-12	ENSP00000315768,ENSP00000326247,ENSP00000342278,ENSP00000342513,ENSP00000354394,ENSP00000359504,ENSP00000359787,ENSP00000360883,ENSP00000360891,ENSP00000363089,ENSP00000371067,ENSP00000388001	GBP1,IFI44L,IFI6,IFIT2,IFIT3,JAK2,OAS1,OAS2,SAMD9L,STAT1,STAT2,TLR4
PMID:25128762	(2014) Virus-host mucosal interactions during early SIV rectal transmission.	15	134	6.51e-12	ENSP00000228928,ENSP00000241261,ENSP00000305651,ENSP00000315768,ENSP00000342278,ENSP00000342513,ENSP00000354394,ENSP00000359787,ENSP00000360883,ENSP00000363993,ENSP00000377344,ENSP00000388001,ENSP00000395590,ENSP00000422607,ENSP00000452780	ACSL1,B2M,CXCL10,DDX60,IFI35,IFI44L,IFI6,IFIT3,OAS1,OAS2,OAS3,PSMB9,STAT1,STAT2,TNFSF10
PMID:25754082	(2015) Gene networks specific for innate immunity define post-traumatic stress disorder.	10	25	6.51e-12	ENSP00000228928,ENSP00000287156,ENSP00000296161,ENSP00000315768,ENSP00000342278,ENSP00000353512,ENSP00000359504,ENSP00000360883,ENSP00000388001,ENSP00000395590	DTX3L,GBP1,IFI35,IFIT3,OAS1,OAS2,OAS3,PARP9,STAT2,UBE2L6
PMID:27434537	(2016) Full Spectrum of LPS Activation in Alveolar Macrophages of Healthy Volunteers by Whole Transcriptomic Profiling.	12	57	6.51e-12	ENSP00000228928,ENSP00000305651,ENSP00000315768,ENSP00000342278,ENSP00000354394,ENSP00000359490,ENSP00000359504,ENSP00000360883,ENSP00000360891,ENSP00000363089,ENSP00000388001,ENSP00000433138	CASP1,CXCL10,GBP1,GBP4,IFIT2,IFIT3,OAS1,OAS2,OAS3,STAT1,STAT2,TLR4
PMID:27533247	(2016) Novel biomarkers of resistance of pancreatic cancer cells to oncolytic vesicular stomatitis virus.	12	57	6.51e-12	ENSP00000315768,ENSP00000318982,ENSP00000326247,ENSP00000342278,ENSP00000353512,ENSP00000354394,ENSP00000359504,ENSP00000359787,ENSP00000360883,ENSP00000360891,ENSP00000371067,ENSP00000417401	EPSTI1,GBP1,HELZ2,IFI44L,IFIT2,IFIT3,JAK2,OAS2,PARP9,SAMD9L,STAT1,STAT2
PMID:27991544	(2016) Transcriptomic profiling of microglia reveals signatures of cell activation and immune response, during experimental cerebral malaria.	12	59	7.5e-12	ENSP00000305651,ENSP00000315768,ENSP00000342278,ENSP00000343818,ENSP00000359485,ENSP00000359490,ENSP00000360883,ENSP00000360891,ENSP00000365817,ENSP00000379873,ENSP00000388001,ENSP00000484689	CDK5RAP2,CXCL10,GBP4,GBP6,HLA-A,HLA-E,IFIT2,IFIT3,IFITM2,OAS1,OAS2,STAT2
PMID:26695443	(2016) Activation of IFNSTAT1 signalling predicts response to chemotherapy in oestrogen receptor-negative breast cancer.	11	41	8.3e-12	ENSP00000287156,ENSP00000315768,ENSP00000342278,ENSP00000342513,ENSP00000353512,ENSP00000354394,ENSP00000359787,ENSP00000360883,ENSP00000371067,ENSP00000377344,ENSP00000388001	DDX60,IFI44L,IFI6,IFIT3,JAK2,OAS1,OAS2,PARP9,STAT1,STAT2,UBE2L6
PMID:27870591	(2017) Human transcriptome response to immunization with live-attenuated Venezuelan equine encephalitis virus vaccine (TC-83): Analysis of whole blood.	13	84	1.01e-11	ENSP00000216802,ENSP00000305651,ENSP00000315768,ENSP00000318982,ENSP00000326247,ENSP00000354394,ENSP00000359490,ENSP00000359504,ENSP00000360883,ENSP00000360891,ENSP00000377344,ENSP00000388001,ENSP00000433138	CASP1,CXCL10,DDX60,EPSTI1,GBP1,GBP4,IFIT2,IFIT3,OAS1,PSME2,SAMD9L,STAT1,STAT2
PMID:18648529	(2008) Type I interferon: potential therapeutic target for psoriasis?	13	85	1.13e-11	ENSP00000215781,ENSP00000228928,ENSP00000287156,ENSP00000296545,ENSP00000305651,ENSP00000315768,ENSP00000342278,ENSP00000342513,ENSP00000354394,ENSP00000359787,ENSP00000360883,ENSP00000360891,ENSP00000388001	CXCL10,IFI44L,IFI6,IFIT2,IFIT3,IL15,OAS1,OAS2,OAS3,OSM,STAT1,STAT2,UBE2L6
PMID:21949811	(2011) Plasmodium falciparum-infected erythrocytes and IL-12IL-18 induce diverse transcriptomes in human NK cells: IFN-AlfaBeta pathway versus TREM signaling.	12	62	1.13e-11	ENSP00000228928,ENSP00000241261,ENSP00000305651,ENSP00000315768,ENSP00000342278,ENSP00000342513,ENSP00000354394,ENSP00000357022,ENSP00000359787,ENSP00000360883,ENSP00000360891,ENSP00000388001	CXCL10,IFI44L,IFI6,IFIT2,IFIT3,OAS1,OAS2,OAS3,SLAMF7,STAT1,STAT2,TNFSF10
PMID:29441069	(2018) Interleukin-6 and Interferon-Alfa Signaling via JAK1-STAT Differentially Regulate Oncolytic versus Cytoprotective Antiviral States.	11	43	1.15e-11	ENSP00000228928,ENSP00000315768,ENSP00000342278,ENSP00000347495,ENSP00000354394,ENSP00000359490,ENSP00000359504,ENSP00000371067,ENSP00000377344,ENSP00000379873,ENSP00000388001	DDX60,GBP1,GBP4,HLA-A,JAK2,OAS1,OAS2,OAS3,STAT1,STAT2,WARS
PMID:28982143	(2017) IFN-Gamma alters the expression of diverse immunity related genes in a cell culture model designed to represent maturing neutrophils.	14	114	1.29e-11	ENSP00000241261,ENSP00000259951,ENSP00000267953,ENSP00000359485,ENSP00000359488,ENSP00000363089,ENSP00000365402,ENSP00000365817,ENSP00000376943,ENSP00000379873,ENSP00000399168,ENSP00000412927,ENSP00000433138,ENSP00000452780	B2M,BCL2A1,BCL2L11,CASP1,GBP5,GBP6,HLA-A,HLA-B,HLA-C,HLA-E,HLA-F,HLA-G,TLR4,TNFSF10
PMID:26310571	(2015) RNA sequencing from human neutrophils reveals distinct transcriptional differences associated with chronic inflammatory states.	13	88	1.5e-11	ENSP00000228928,ENSP00000271450,ENSP00000315768,ENSP00000342278,ENSP00000342513,ENSP00000354394,ENSP00000359787,ENSP00000360883,ENSP00000360891,ENSP00000377344,ENSP00000388001,ENSP00000395590,ENSP00000484689	DDX60,FCGR2A,IFI35,IFI44L,IFI6,IFIT2,IFIT3,IFITM2,OAS1,OAS2,OAS3,STAT1,STAT2
PMID:25327574	(2015) Identification of potential genomic biomarkers for Sjoegren's syndrome using data pooling of gene expression microarrays.	9	17	1.89e-11	ENSP00000318982,ENSP00000326247,ENSP00000354394,ENSP00000359787,ENSP00000360883,ENSP00000360891,ENSP00000363993,ENSP00000388001,ENSP00000452780	B2M,EPSTI1,IFI44L,IFIT2,IFIT3,OAS1,PSMB9,SAMD9L,STAT1
PMID:23369858	(2013) What role (if any) does the highly conserved CSB-PGBD3 fusion protein play in Cockayne syndrome?	11	49	3.6e-11	ENSP00000228928,ENSP00000315768,ENSP00000342278,ENSP00000342513,ENSP00000345494,ENSP00000354394,ENSP00000359504,ENSP00000359787,ENSP00000360883,ENSP00000360891,ENSP00000388001	GBP1,IFI44L,IFI6,IFIT2,IFIT3,OAS1,OAS2,OAS3,PLSCR1,STAT1,STAT2
PMID:22906315	(2012) Chemoattraction of macrophages by secretory molecules derived from cells expressing the signal peptide of eosinophil cationic protein.	11	51	5.16e-11	ENSP00000228928,ENSP00000241261,ENSP00000305651,ENSP00000315768,ENSP00000354394,ENSP00000359787,ENSP00000360883,ENSP00000360891,ENSP00000363089,ENSP00000388001,ENSP00000433138	CASP1,CXCL10,IFI44L,IFIT2,IFIT3,OAS1,OAS3,STAT1,STAT2,TLR4,TNFSF10
PMID:29264452	(2017) Coxsackievirus-Induced Proteomic Alterations in Primary Human Islets Provide Insights for the Etiology of Diabetes.	11	52	6.07e-11	ENSP00000228928,ENSP00000305651,ENSP00000346206,ENSP00000347495,ENSP00000354394,ENSP00000359504,ENSP00000360883,ENSP00000360891,ENSP00000365402,ENSP00000379873,ENSP00000399168	CXCL10,GBP1,HLA-A,HLA-B,HLA-C,IFIT2,IFIT3,OAS3,STAT1,TAP1,WARS
PMID:25377889	(2014) Lassa and Marburg viruses elicit distinct host transcriptional responses early after infection.	10	36	9.14e-11	ENSP00000241261,ENSP00000305651,ENSP00000342513,ENSP00000354394,ENSP00000359787,ENSP00000360883,ENSP00000360891,ENSP00000375919,ENSP00000388001,ENSP00000395590	CXCL10,IFI35,IFI44L,IFI6,IFIT2,IFIT3,OAS1,SAMD4A,STAT1,TNFSF10
PMID:27871313	(2016) Conservation of immune gene signatures in solid tumors and prognostic implications.	12	77	9.14e-11	ENSP00000228928,ENSP00000271450,ENSP00000342278,ENSP00000342513,ENSP00000354394,ENSP00000360883,ENSP00000365402,ENSP00000377344,ENSP00000388001,ENSP00000395590,ENSP00000399168,ENSP00000412927	DDX60,FCGR2A,HLA-B,HLA-C,HLA-G,IFI35,IFI6,IFIT3,OAS1,OAS2,OAS3,STAT1
PMID:23291181	(2013) miR-9 modulates the expression of interferon-regulated genes and MHC class I molecules in human nasopharyngeal carcinoma cells.	9	22	1.03e-10	ENSP00000259951,ENSP00000351314,ENSP00000359504,ENSP00000359787,ENSP00000360891,ENSP00000363993,ENSP00000365402,ENSP00000399168,ENSP00000452780	B2M,GBP1,HLA-B,HLA-C,HLA-F,IFI44L,IFIT2,PSMB10,PSMB9
PMID:18060089	(2007) Host gene expression profiling of dengue virus infection in cell lines and patients.	10	39	1.73e-10	ENSP00000228928,ENSP00000287156,ENSP00000305651,ENSP00000315768,ENSP00000342278,ENSP00000342513,ENSP00000345494,ENSP00000354394,ENSP00000388001,ENSP00000452780	B2M,CXCL10,IFI6,OAS1,OAS2,OAS3,PLSCR1,STAT1,STAT2,UBE2L6
PMID:29299535	(2018) Differential Ability of Pandemic and Seasonal H1N1 Influenza A Viruses To Alter the Function of Human Neutrophils.	10	40	2.11e-10	ENSP00000228928,ENSP00000241261,ENSP00000305651,ENSP00000342278,ENSP00000342513,ENSP00000359787,ENSP00000371067,ENSP00000377344,ENSP00000388001,ENSP00000395590	CXCL10,DDX60,IFI35,IFI44L,IFI6,JAK2,OAS1,OAS2,OAS3,TNFSF10
PMID:20707927	(2010) Modulation of the maternal immune system by the pre-implantation embryo.	11	61	2.5e-10	ENSP00000296545,ENSP00000305651,ENSP00000342278,ENSP00000347495,ENSP00000359485,ENSP00000359504,ENSP00000363993,ENSP00000388001,ENSP00000412927,ENSP00000433138,ENSP00000452780	B2M,CASP1,CXCL10,GBP1,GBP6,HLA-G,IL15,OAS1,OAS2,PSMB9,WARS
PMID:25015256	(2014) Reactive astrogliosis in response to hemorrhagic fever virus: microarray profile of Junin virus-infected human astrocytes.	11	62	2.87e-10	ENSP00000241261,ENSP00000296545,ENSP00000305651,ENSP00000312455,ENSP00000315768,ENSP00000342513,ENSP00000354394,ENSP00000359787,ENSP00000360883,ENSP00000363089,ENSP00000395590	CFLAR,CXCL10,IFI35,IFI44L,IFI6,IFIT3,IL15,STAT1,STAT2,TLR4,TNFSF10
PMID:27589570	(2016) Prognostic value of PDL1 expression in pancreatic cancer.	12	87	2.92e-10	ENSP00000259951,ENSP00000351314,ENSP00000363089,ENSP00000363993,ENSP00000365402,ENSP00000365817,ENSP00000371067,ENSP00000372155,ENSP00000379873,ENSP00000399168,ENSP00000412927,ENSP00000452780	B2M,HLA-A,HLA-B,HLA-C,HLA-E,HLA-F,HLA-G,JAK2,PSMB10,PSMB9,PSME1,TLR4
PMID:20339534	(2010) Dissecting interferon-induced transcriptional programs in human peripheral blood cells.	14	152	3.57e-10	ENSP00000287156,ENSP00000296545,ENSP00000305651,ENSP00000315768,ENSP00000342513,ENSP00000347495,ENSP00000354394,ENSP00000363993,ENSP00000371067,ENSP00000372155,ENSP00000388001,ENSP00000395590,ENSP00000433138,ENSP00000484689	CASP1,CXCL10,IFI35,IFI6,IFITM2,IL15,JAK2,OAS1,PSMB9,PSME1,STAT1,STAT2,UBE2L6,WARS
PMID:21886832	(2011) Hepatitis C virus infection suppresses the interferon response in the liver of the human hepatocyte chimeric mouse.	10	43	3.57e-10	ENSP00000305651,ENSP00000342278,ENSP00000347495,ENSP00000354394,ENSP00000359490,ENSP00000359504,ENSP00000359787,ENSP00000360883,ENSP00000360891,ENSP00000399168	CXCL10,GBP1,GBP4,HLA-B,IFI44L,IFIT2,IFIT3,OAS2,STAT1,WARS
PMID:19903332	(2009) Genomic transcriptional profiling identifies a candidate blood biomarker signature for the diagnosis of septicemic melioidosis.	12	92	5.04e-10	ENSP00000216802,ENSP00000226299,ENSP00000255688,ENSP00000344577,ENSP00000347495,ENSP00000354394,ENSP00000356540,ENSP00000359485,ENSP00000359504,ENSP00000363089,ENSP00000379873,ENSP00000395590	APOL3,GBP1,GBP6,HLA-A,IFI35,LAP3,PSME2,RARRES3,STAT1,STX11,TLR4,WARS
PMID:19375457	(2009) Applications of high-throughput genomics to antiviral research: evasion of antiviral responses and activation of inflammation during fulminant RNA virus infection.	9	28	5.1e-10	ENSP00000305651,ENSP00000354394,ENSP00000363089,ENSP00000365402,ENSP00000372155,ENSP00000379873,ENSP00000388001,ENSP00000399168,ENSP00000452780	B2M,CXCL10,HLA-A,HLA-B,HLA-C,OAS1,PSME1,STAT1,TLR4
PMID:23933117	(2013) Differential gene expression in HIV-infected individuals following ART.	10	45	5.1e-10	ENSP00000315768,ENSP00000342278,ENSP00000342513,ENSP00000354394,ENSP00000359504,ENSP00000360883,ENSP00000371067,ENSP00000385757,ENSP00000388001,ENSP00000395590	BLVRA,GBP1,IFI35,IFI6,IFIT3,JAK2,OAS1,OAS2,STAT1,STAT2
PMID:18612392	(2008) Identification of a common gene expression response in different lung inflammatory diseases in rodents and macaques.	13	126	6.85e-10	ENSP00000216802,ENSP00000296545,ENSP00000305651,ENSP00000315768,ENSP00000347495,ENSP00000351314,ENSP00000354394,ENSP00000359504,ENSP00000360891,ENSP00000363089,ENSP00000363993,ENSP00000371067,ENSP00000395590	CXCL10,GBP1,IFI35,IFIT2,IL15,JAK2,PSMB10,PSMB9,PSME2,STAT1,STAT2,TLR4,WARS
PMID:25982269	(2015) Monoclonal antibodies to HLA-E bind epitopes carried by unfolded Beta2 m-free heavy chains.	7	7	6.88e-10	ENSP00000259951,ENSP00000365402,ENSP00000365817,ENSP00000379873,ENSP00000399168,ENSP00000412927,ENSP00000452780	B2M,HLA-A,HLA-B,HLA-C,HLA-E,HLA-F,HLA-G
PMID:25071011	(2014) Epigenetic regulations in the IFNGamma signalling pathway: IFNGamma-mediated MHC class I upregulation on tumour cells is associated with DNA demethylation of antigen-presenting machinery genes.	10	47	6.93e-10	ENSP00000262510,ENSP00000315768,ENSP00000354394,ENSP00000360883,ENSP00000363993,ENSP00000365817,ENSP00000371067,ENSP00000395590,ENSP00000399168,ENSP00000412927	HLA-B,HLA-E,HLA-G,IFI35,IFIT3,JAK2,NLRC5,PSMB9,STAT1,STAT2
PMID:27585820	(2016) Saliva in the diagnosis of diseases.	10	47	6.93e-10	ENSP00000318982,ENSP00000326247,ENSP00000354394,ENSP00000359787,ENSP00000360883,ENSP00000360891,ENSP00000363089,ENSP00000363993,ENSP00000388001,ENSP00000452780	B2M,EPSTI1,IFI44L,IFIT2,IFIT3,OAS1,PSMB9,SAMD9L,STAT1,TLR4
PMID:22675550	(2012) An interferon-related signature in the transcriptional core response of human macrophages to Mycobacterium tuberculosis infection.	9	30	7.77e-10	ENSP00000241261,ENSP00000296545,ENSP00000305651,ENSP00000315768,ENSP00000354394,ENSP00000359504,ENSP00000359787,ENSP00000360883,ENSP00000360891	CXCL10,GBP1,IFI44L,IFIT2,IFIT3,IL15,STAT1,STAT2,TNFSF10
PMID:18566411	(2008) Activation of the JAKSTAT-1 signaling pathway by IFN-gamma can down-regulate functional expression of the MHC class I-related neonatal Fc receptor for IgG.	10	48	7.91e-10	ENSP00000259951,ENSP00000315768,ENSP00000354394,ENSP00000365402,ENSP00000365817,ENSP00000371067,ENSP00000379873,ENSP00000399168,ENSP00000412927,ENSP00000433138	CASP1,HLA-A,HLA-B,HLA-C,HLA-E,HLA-F,HLA-G,JAK2,STAT1,STAT2
PMID:26940869	(2016) Clonal neoantigens elicit T cell immunoreactivity and sensitivity to immune checkpoint blockade.	8	17	8.83e-10	ENSP00000259951,ENSP00000305651,ENSP00000354394,ENSP00000365402,ENSP00000365817,ENSP00000379873,ENSP00000399168,ENSP00000412927	CXCL10,HLA-A,HLA-B,HLA-C,HLA-E,HLA-F,HLA-G,STAT1
PMID:19594299	(2010) Gene expression profiling in monocytes and SNP association suggest the importance of the STAT1 gene for osteoporosis in both Chinese and Caucasians.	9	32	1.21e-09	ENSP00000241261,ENSP00000296545,ENSP00000305651,ENSP00000315768,ENSP00000354394,ENSP00000359504,ENSP00000359787,ENSP00000360891,ENSP00000395590	CXCL10,GBP1,IFI35,IFI44L,IFIT2,IL15,STAT1,STAT2,TNFSF10
PMID:27264839	(2016) Immunological and clinical significance of HLA class I antigen processing machinery component defects in malignant cells.	8	18	1.21e-09	ENSP00000351314,ENSP00000354394,ENSP00000363993,ENSP00000365402,ENSP00000371067,ENSP00000379873,ENSP00000399168,ENSP00000452780	B2M,HLA-A,HLA-B,HLA-C,JAK2,PSMB10,PSMB9,STAT1
PMID:28806913	(2017) Proteomics informed by transcriptomics for characterising differential cellular susceptibility to Nelson Bay orthoreovirus infection.	9	32	1.21e-09	ENSP00000228928,ENSP00000305651,ENSP00000315768,ENSP00000342278,ENSP00000354394,ENSP00000360883,ENSP00000360891,ENSP00000388001,ENSP00000484689	CXCL10,IFIT2,IFIT3,IFITM2,OAS1,OAS2,OAS3,STAT1,STAT2
PMID:28813415	(2017) CDK46 inhibition triggers anti-tumour immunity.	11	76	1.57e-09	ENSP00000262510,ENSP00000296545,ENSP00000315768,ENSP00000342278,ENSP00000354394,ENSP00000360891,ENSP00000365402,ENSP00000379873,ENSP00000388001,ENSP00000399168,ENSP00000452780	B2M,HLA-A,HLA-B,HLA-C,IFIT2,IL15,NLRC5,OAS1,OAS2,STAT1,STAT2
PMID:24274115	(2013) Iterative feature removal yields highly discriminative pathways.	10	53	1.72e-09	ENSP00000241261,ENSP00000296545,ENSP00000305651,ENSP00000342513,ENSP00000360891,ENSP00000365817,ENSP00000372155,ENSP00000388001,ENSP00000395590,ENSP00000484689	CXCL10,HLA-E,IFI35,IFI6,IFIT2,IFITM2,IL15,OAS1,PSME1,TNFSF10
PMID:29587858	(2018) HLA and proteasome expression body map.	9	34	1.79e-09	ENSP00000259951,ENSP00000351314,ENSP00000354394,ENSP00000363993,ENSP00000365402,ENSP00000365817,ENSP00000379873,ENSP00000399168,ENSP00000412927	HLA-A,HLA-B,HLA-C,HLA-E,HLA-F,HLA-G,PSMB10,PSMB9,STAT1
PMID:27982048	(2016) Efficient generation of B2m-null pigs via injection of zygote with TALENs.	7	9	1.87e-09	ENSP00000259951,ENSP00000365402,ENSP00000365817,ENSP00000379873,ENSP00000399168,ENSP00000412927,ENSP00000452780	B2M,HLA-A,HLA-B,HLA-C,HLA-E,HLA-F,HLA-G
PMID:29416786	(2018) Identification of differentially expressed genes in human breast cancer cells induced by 4-hydroxyltamoxifen and elucidation of their pathophysiological relevance and mechanisms.	10	54	1.95e-09	ENSP00000305651,ENSP00000315768,ENSP00000342513,ENSP00000353512,ENSP00000354394,ENSP00000360883,ENSP00000360891,ENSP00000376943,ENSP00000389277,ENSP00000395590	BCL2L11,CXCL10,IFI35,IFI6,IFIT2,IFIT3,PARP9,STAT1,STAT2,TMBIM6
PMID:21178011	(2011) A novel role for IFN-stimulated gene factor 3II in IFN-Gamma signaling and induction of antiviral activity in human cells.	9	36	2.66e-09	ENSP00000315768,ENSP00000345494,ENSP00000347495,ENSP00000354394,ENSP00000359504,ENSP00000360883,ENSP00000371067,ENSP00000379873,ENSP00000388001	GBP1,HLA-A,IFIT3,JAK2,OAS1,PLSCR1,STAT1,STAT2,WARS
PMID:28603631	(2017) Hepatic expression profiles in retroviral infection: relevance to drug hypersensitivity risk.	9	36	2.66e-09	ENSP00000216802,ENSP00000318982,ENSP00000342278,ENSP00000342513,ENSP00000351314,ENSP00000354394,ENSP00000359787,ENSP00000372155,ENSP00000452780	B2M,EPSTI1,IFI44L,IFI6,OAS2,PSMB10,PSME1,PSME2,STAT1
PMID:26998760	(2016) Early Transcriptome Signatures from Immunized Mouse Dendritic Cells Predict Late Vaccine-Induced T-Cell Responses.	8	21	2.91e-09	ENSP00000228928,ENSP00000315768,ENSP00000342278,ENSP00000354394,ENSP00000360883,ENSP00000360891,ENSP00000377344,ENSP00000388001	DDX60,IFIT2,IFIT3,OAS1,OAS2,OAS3,STAT1,STAT2
PMID:28977839	(2017) Genetic defects of the IRF1-mediated major histocompatibility complex class I antigen presentation pathway occur prevalently in the JAK2 gene in non-small cell lung cancer.	8	21	2.91e-09	ENSP00000351314,ENSP00000354394,ENSP00000363993,ENSP00000365402,ENSP00000371067,ENSP00000379873,ENSP00000399168,ENSP00000452780	B2M,HLA-A,HLA-B,HLA-C,JAK2,PSMB10,PSMB9,STAT1
PMID:20942964	(2010) Chemokine gene expression in lung CD8 T cells correlates with protective immunity in mice immunized intra-nasally with Adenovirus-85A.	10	58	3.42e-09	ENSP00000271450,ENSP00000305651,ENSP00000342278,ENSP00000347495,ENSP00000351314,ENSP00000354394,ENSP00000359504,ENSP00000360891,ENSP00000363993,ENSP00000433138	CASP1,CXCL10,FCGR2A,GBP1,IFIT2,OAS2,PSMB10,PSMB9,STAT1,WARS
PMID:23847613	(2013) The Interferon-Signature of Sjoegren's Syndrome: How Unique Biomarkers Can Identify Underlying Inflammatory and Immunopathological Mechanisms of Specific Diseases.	10	58	3.42e-09	ENSP00000305651,ENSP00000315768,ENSP00000342278,ENSP00000354394,ENSP00000359787,ENSP00000360883,ENSP00000360891,ENSP00000363089,ENSP00000388001,ENSP00000395590	CXCL10,IFI35,IFI44L,IFIT2,IFIT3,OAS1,OAS2,STAT1,STAT2,TLR4
PMID:28993767	(2017) Genomic Programming of Human Neonatal Dendritic Cells in Congenital Systemic and In Vitro Cytomegalovirus Infection Reveal Plastic and Robust Immune Pathway Biology Responses.	14	189	3.74e-09	ENSP00000228928,ENSP00000296545,ENSP00000305651,ENSP00000342278,ENSP00000342513,ENSP00000354394,ENSP00000359490,ENSP00000359504,ENSP00000360883,ENSP00000360891,ENSP00000363089,ENSP00000381823,ENSP00000395590,ENSP00000424123	CXCL10,ELOVL7,GBP1,GBP4,IFI35,IFI6,IFIT2,IFIT3,IL15,OAS2,OAS3,SEC24A,STAT1,TLR4
PMID:27211830	(2016) Identification of host genes leading to West Nile virus encephalitis in mice brain using RNA-seq analysis.	10	59	3.83e-09	ENSP00000241261,ENSP00000262510,ENSP00000305651,ENSP00000312455,ENSP00000360883,ENSP00000360891,ENSP00000363089,ENSP00000371067,ENSP00000388001,ENSP00000433138	CASP1,CFLAR,CXCL10,IFIT2,IFIT3,JAK2,NLRC5,OAS1,TLR4,TNFSF10
PMID:26943956	(2016) A gene expression study denies the ability of 25 candidate biomarkers to predict the interferon-beta treatment response in multiple sclerosis patients.	8	23	4.9e-09	ENSP00000228928,ENSP00000305651,ENSP00000342278,ENSP00000342513,ENSP00000354394,ENSP00000359787,ENSP00000360891,ENSP00000388001	CXCL10,IFI44L,IFI6,IFIT2,OAS1,OAS2,OAS3,STAT1
PMID:28701698	(2017) Global Mapping of the Macrophage-HIV-1 Transcriptome Reveals that Productive Infection Induces Remodeling of Host Cell DNA and Chromatin.	12	118	4.94e-09	ENSP00000228928,ENSP00000305651,ENSP00000342278,ENSP00000342513,ENSP00000354394,ENSP00000359490,ENSP00000359504,ENSP00000359787,ENSP00000360883,ENSP00000360891,ENSP00000388001,ENSP00000395590	CXCL10,GBP1,GBP4,IFI35,IFI44L,IFI6,IFIT2,IFIT3,OAS1,OAS2,OAS3,STAT1
PMID:24178712	(2013) The innate immune playbook for restricting West Nile virus infection.	10	62	5.74e-09	ENSP00000315768,ENSP00000342513,ENSP00000354394,ENSP00000359787,ENSP00000360883,ENSP00000360891,ENSP00000363089,ENSP00000388001,ENSP00000433138,ENSP00000484689	CASP1,IFI44L,IFI6,IFIT2,IFIT3,IFITM2,OAS1,STAT1,STAT2,TLR4
PMID:28263993	(2017) Analysis of the human monocyte-derived macrophage transcriptome and response to lipopolysaccharide provides new insights into genetic aetiology of inflammatory bowel disease.	15	242	5.91e-09	ENSP00000241261,ENSP00000262510,ENSP00000296161,ENSP00000296545,ENSP00000305651,ENSP00000315768,ENSP00000341843,ENSP00000353512,ENSP00000354394,ENSP00000357022,ENSP00000360891,ENSP00000365678,ENSP00000371067,ENSP00000375872,ENSP00000422607	ACSL1,ATG16L1,CXCL10,DTX3L,ETV7,IFIT2,IL15,JAK2,NLRC5,OTUD1,PARP9,SLAMF7,STAT1,STAT2,TNFSF10
PMID:17874100	(2008) Clinical impact of HLA class I expression in rectal cancer.	7	12	6.72e-09	ENSP00000259951,ENSP00000365402,ENSP00000365817,ENSP00000379873,ENSP00000399168,ENSP00000412927,ENSP00000452780	B2M,HLA-A,HLA-B,HLA-C,HLA-E,HLA-F,HLA-G
PMID:20151120	(2010) Rhesus macaque MHC class I molecules show differential subcellular localizations.	7	12	6.72e-09	ENSP00000259951,ENSP00000365402,ENSP00000365817,ENSP00000379873,ENSP00000399168,ENSP00000412927,ENSP00000452780	B2M,HLA-A,HLA-B,HLA-C,HLA-E,HLA-F,HLA-G
PMID:20445972	(2010) Erratum to: rhesus macaque MHC class I molecules show differential subcellular localizations.	7	12	6.72e-09	ENSP00000259951,ENSP00000365402,ENSP00000365817,ENSP00000379873,ENSP00000399168,ENSP00000412927,ENSP00000452780	B2M,HLA-A,HLA-B,HLA-C,HLA-E,HLA-F,HLA-G
PMID:19664281	(2009) Combined genome-wide expression profiling and targeted RNA interference in primary mouse macrophages reveals perturbation of transcriptional networks associated with interferon signalling.	11	91	7.14e-09	ENSP00000228928,ENSP00000296545,ENSP00000305651,ENSP00000315768,ENSP00000342278,ENSP00000354394,ENSP00000359485,ENSP00000359504,ENSP00000360883,ENSP00000360891,ENSP00000433138	CASP1,CXCL10,GBP1,GBP6,IFIT2,IFIT3,IL15,OAS2,OAS3,STAT1,STAT2
PMID:24052891	(2013) Innate immune evasion strategies by human immunodeficiency virus type 1.	10	64	7.14e-09	ENSP00000241261,ENSP00000296545,ENSP00000305651,ENSP00000315768,ENSP00000354394,ENSP00000363089,ENSP00000365402,ENSP00000365817,ENSP00000379873,ENSP00000399168	CXCL10,HLA-A,HLA-B,HLA-C,HLA-E,IL15,STAT1,STAT2,TLR4,TNFSF10
PMID:21855683	(2011) Inclusion body myositis: laser microdissection reveals differential up-regulation of IFN-Gamma signaling cascade in attacked versus nonattacked myofibers.	8	25	7.65e-09	ENSP00000259951,ENSP00000354394,ENSP00000363993,ENSP00000365402,ENSP00000365817,ENSP00000379873,ENSP00000399168,ENSP00000412927	HLA-A,HLA-B,HLA-C,HLA-E,HLA-F,HLA-G,PSMB9,STAT1
PMID:26465882	(2015) Comparing the Primary and Recall Immune Response Induced by a New EV71 Vaccine Using Systems Biology Approaches.	10	65	7.95e-09	ENSP00000259951,ENSP00000305651,ENSP00000345494,ENSP00000351314,ENSP00000359504,ENSP00000363089,ENSP00000388001,ENSP00000395590,ENSP00000412927,ENSP00000484689	CXCL10,GBP1,HLA-F,HLA-G,IFI35,IFITM2,OAS1,PLSCR1,PSMB10,TLR4
PMID:26569176	(2015) Gene Expression in HIV-Associated Neurocognitive Disorders: A Meta-Analysis.	7	13	9.48e-09	ENSP00000216802,ENSP00000287156,ENSP00000345494,ENSP00000359504,ENSP00000365817,ENSP00000372155,ENSP00000452780	B2M,GBP1,HLA-E,PLSCR1,PSME1,PSME2,UBE2L6
PMID:29339515	(2018) MERS-CoV and H5N1 influenza virus antagonize antigen presentation by altering the epigenetic landscape.	7	13	9.48e-09	ENSP00000354394,ENSP00000363993,ENSP00000365402,ENSP00000365817,ENSP00000379873,ENSP00000399168,ENSP00000452780	B2M,HLA-A,HLA-B,HLA-C,HLA-E,PSMB9,STAT1
PMID:22490869	(2012) NLRC5 cooperates with the RFX transcription factor complex to induce MHC class I gene expression.	8	26	9.52e-09	ENSP00000259951,ENSP00000262510,ENSP00000363993,ENSP00000365402,ENSP00000365817,ENSP00000379873,ENSP00000399168,ENSP00000412927	HLA-A,HLA-B,HLA-C,HLA-E,HLA-F,HLA-G,NLRC5,PSMB9
PMID:26089660	(2015) Comprehensive analysis of gene-expression profile in chronic obstructive pulmonary disease.	8	26	9.52e-09	ENSP00000259951,ENSP00000342513,ENSP00000344577,ENSP00000351314,ENSP00000363993,ENSP00000365402,ENSP00000379873,ENSP00000399168	APOL3,HLA-A,HLA-B,HLA-C,HLA-F,IFI6,PSMB10,PSMB9
PMID:26892458	(2016) Establishment of a Novel Primary Human Skeletal Myoblast Cellular Model for Chikungunya Virus Infection and Pathogenesis.	9	45	1.16e-08	ENSP00000241261,ENSP00000255688,ENSP00000305651,ENSP00000345494,ENSP00000347495,ENSP00000354394,ENSP00000359504,ENSP00000388001,ENSP00000433138	CASP1,CXCL10,GBP1,OAS1,PLSCR1,RARRES3,STAT1,TNFSF10,WARS
PMID:27683036	(2016) Proteomic analysis uncovers common effects of IFN-Gamma and IL-27 on the HLA class I antigen presentation machinery in human cancer cells.	9	45	1.16e-08	ENSP00000296161,ENSP00000347495,ENSP00000354394,ENSP00000359504,ENSP00000379873,ENSP00000388001,ENSP00000399168,ENSP00000433138,ENSP00000452780	B2M,CASP1,DTX3L,GBP1,HLA-A,HLA-B,OAS1,STAT1,WARS
PMID:28276456	(2017) Principal Components Analysis Based Unsupervised Feature Extraction Applied to Gene Expression Analysis of Blood from Dengue Haemorrhagic Fever Patients.	8	27	1.18e-08	ENSP00000241261,ENSP00000315768,ENSP00000354394,ENSP00000359787,ENSP00000360883,ENSP00000360891,ENSP00000388001,ENSP00000395590	IFI35,IFI44L,IFIT2,IFIT3,OAS1,STAT1,STAT2,TNFSF10
PMID:21478870	(2011) A diverse range of gene products are effectors of the type I interferon antiviral response.	9	46	1.33e-08	ENSP00000342513,ENSP00000345494,ENSP00000354394,ENSP00000359504,ENSP00000359787,ENSP00000360883,ENSP00000363993,ENSP00000377344,ENSP00000484689	DDX60,GBP1,IFI44L,IFI6,IFIT3,IFITM2,PLSCR1,PSMB9,STAT1
PMID:26682989	(2015) Integrated, Multi-cohort Analysis Identifies Conserved Transcriptional Signatures across Multiple Respiratory Viruses.	8	28	1.48e-08	ENSP00000228928,ENSP00000342278,ENSP00000342513,ENSP00000354394,ENSP00000359504,ENSP00000359787,ENSP00000377344,ENSP00000388001	DDX60,GBP1,IFI44L,IFI6,OAS1,OAS2,OAS3,STAT1
PMID:21425123	(2011) Interferon and alternative activation of monocytemacrophages in systemic sclerosis-associated pulmonary arterial hypertension.	9	47	1.55e-08	ENSP00000305651,ENSP00000342513,ENSP00000359504,ENSP00000359787,ENSP00000360891,ENSP00000363089,ENSP00000371067,ENSP00000395590,ENSP00000484689	CXCL10,GBP1,IFI35,IFI44L,IFI6,IFIT2,IFITM2,JAK2,TLR4
PMID:23601689	(2013) Systems scale interactive exploration reveals quantitative and qualitative differences in response to influenza and pneumococcal vaccines.	10	71	1.55e-08	ENSP00000241261,ENSP00000271450,ENSP00000305651,ENSP00000342278,ENSP00000354394,ENSP00000359485,ENSP00000359490,ENSP00000359504,ENSP00000363089,ENSP00000388001	CXCL10,FCGR2A,GBP1,GBP4,GBP6,OAS1,OAS2,STAT1,TLR4,TNFSF10
PMID:24069549	(2013) Transcriptional regulation by STAT1 and STAT2 in the interferon JAK-STAT pathway.	9	47	1.55e-08	ENSP00000315768,ENSP00000342513,ENSP00000346206,ENSP00000354394,ENSP00000359504,ENSP00000360883,ENSP00000360891,ENSP00000363993,ENSP00000388001	GBP1,IFI6,IFIT2,IFIT3,OAS1,PSMB9,STAT1,STAT2,TAP1
PMID:12887736	(2003) Interferon-alphabeta receptor-mediated selective induction of a gene cluster by CpG oligodeoxynucleotide 2006.	9	48	1.78e-08	ENSP00000241261,ENSP00000305651,ENSP00000342278,ENSP00000345494,ENSP00000354394,ENSP00000360891,ENSP00000363089,ENSP00000388001,ENSP00000395590	CXCL10,IFI35,IFIT2,OAS1,OAS2,PLSCR1,STAT1,TLR4,TNFSF10

## Sheet: enrichment.Process
#term ID	term description	observed gene count	background gene count	false discovery rate	matching proteins in your network (IDs)	matching proteins in your network (labels)
GO:0002376	immune system process	52	2370	4.91e-19	ENSP00000215781,ENSP00000228928,ENSP00000241261,ENSP00000258145,ENSP00000258390,ENSP00000259951,ENSP00000262510,ENSP00000263270,ENSP00000265016,ENSP00000267328,ENSP00000271450,ENSP00000278568,ENSP00000296161,ENSP00000296545,ENSP00000305651,ENSP00000315768,ENSP00000321195,ENSP00000326342,ENSP00000342278,ENSP00000342513,ENSP00000345494,ENSP00000346206,ENSP00000351314,ENSP00000353512,ENSP00000354394…	AP2S1,ATP11B,B2M,BCL2L11,BST1,CASP1,CST3,CXCL10,DDX60,DOCK10,DTX3L,ELMOD2,FCGR2A,GBP1,GBP4,GBP5,GBP6,GNS,HLA-A,HLA-B,HLA-C,HLA-E,HLA-F,HLA-G,IFI35,IFI44L,IFI6,IFIT2,IFIT3,IFITM2,IL15,JAK2,NLRC5,OAS1,OAS2,OAS3,OSM,PAK1,PARP9,PLSCR1,PSMB10,PSMB9,PSME1,RAB20,RAB5C,SEC24A,SLAMF7,STAT1,STAT2,TAP1,TLR4,TNFSF10
GO:0006952	defense response	40	1234	1.27e-18	ENSP00000228928,ENSP00000259951,ENSP00000262510,ENSP00000267328,ENSP00000296161,ENSP00000296545,ENSP00000305651,ENSP00000315768,ENSP00000326342,ENSP00000342278,ENSP00000342513,ENSP00000344577,ENSP00000345494,ENSP00000346206,ENSP00000353512,ENSP00000354394,ENSP00000357022,ENSP00000359485,ENSP00000359488,ENSP00000359490,ENSP00000359504,ENSP00000359787,ENSP00000360883,ENSP00000360891,ENSP00000363089…	APOL3,ATG16L1,B2M,CASP1,CST3,CXCL10,DDX60,DTX3L,ELMOD2,GBP1,GBP4,GBP5,GBP6,HLA-A,HLA-B,HLA-C,HLA-E,HLA-F,HLA-G,IFI35,IFI44L,IFI6,IFIT2,IFIT3,IFITM2,IL15,JAK2,NLRC5,OAS1,OAS2,OAS3,PARP9,PLSCR1,RAB20,SLAMF7,STAT1,STAT2,TAP1,TLR4
GO:0006955	immune response	43	1560	1.27e-18	ENSP00000215781,ENSP00000228928,ENSP00000241261,ENSP00000258145,ENSP00000258390,ENSP00000259951,ENSP00000262510,ENSP00000265016,ENSP00000267328,ENSP00000271450,ENSP00000296161,ENSP00000296545,ENSP00000305651,ENSP00000315768,ENSP00000321195,ENSP00000342278,ENSP00000342513,ENSP00000346206,ENSP00000351314,ENSP00000353512,ENSP00000354394,ENSP00000357022,ENSP00000359485,ENSP00000359488,ENSP00000359490…	ATP11B,B2M,BST1,CASP1,CST3,CXCL10,DDX60,DOCK10,DTX3L,FCGR2A,GBP1,GBP4,GBP5,GBP6,GNS,HLA-A,HLA-B,HLA-C,HLA-E,HLA-F,HLA-G,IFI35,IFI6,IFIT2,IFIT3,IFITM2,IL15,JAK2,NLRC5,OAS1,OAS2,OAS3,OSM,PARP9,PSMB10,RAB20,RAB5C,SLAMF7,STAT1,STAT2,TAP1,TLR4,TNFSF10
GO:0060337	type I interferon signaling pathway	16	65	1.27e-18	ENSP00000228928,ENSP00000259951,ENSP00000315768,ENSP00000342278,ENSP00000342513,ENSP00000354394,ENSP00000360883,ENSP00000360891,ENSP00000365402,ENSP00000365817,ENSP00000379873,ENSP00000388001,ENSP00000395590,ENSP00000399168,ENSP00000412927,ENSP00000484689	HLA-A,HLA-B,HLA-C,HLA-E,HLA-F,HLA-G,IFI35,IFI6,IFIT2,IFIT3,IFITM2,OAS1,OAS2,OAS3,STAT1,STAT2
GO:0034341	response to interferon-gamma	20	176	2.13e-18	ENSP00000228928,ENSP00000259951,ENSP00000267328,ENSP00000342278,ENSP00000354394,ENSP00000359485,ENSP00000359488,ENSP00000359490,ENSP00000359504,ENSP00000363089,ENSP00000365402,ENSP00000365817,ENSP00000371067,ENSP00000379873,ENSP00000388001,ENSP00000399168,ENSP00000412927,ENSP00000433138,ENSP00000452780,ENSP00000484689	B2M,CASP1,GBP1,GBP4,GBP5,GBP6,HLA-A,HLA-B,HLA-C,HLA-E,HLA-F,HLA-G,IFITM2,JAK2,OAS1,OAS2,OAS3,RAB20,STAT1,TLR4
GO:0071346	cellular response to interferon-gamma	19	155	5.21e-18	ENSP00000228928,ENSP00000259951,ENSP00000267328,ENSP00000342278,ENSP00000354394,ENSP00000359485,ENSP00000359488,ENSP00000359490,ENSP00000359504,ENSP00000363089,ENSP00000365402,ENSP00000365817,ENSP00000371067,ENSP00000379873,ENSP00000388001,ENSP00000399168,ENSP00000412927,ENSP00000433138,ENSP00000452780	B2M,CASP1,GBP1,GBP4,GBP5,GBP6,HLA-A,HLA-B,HLA-C,HLA-E,HLA-F,HLA-G,JAK2,OAS1,OAS2,OAS3,RAB20,STAT1,TLR4
GO:0045087	innate immune response	30	676	9.6e-18	ENSP00000228928,ENSP00000259951,ENSP00000262510,ENSP00000267328,ENSP00000296161,ENSP00000315768,ENSP00000342278,ENSP00000342513,ENSP00000353512,ENSP00000354394,ENSP00000357022,ENSP00000359485,ENSP00000359488,ENSP00000359490,ENSP00000359504,ENSP00000360883,ENSP00000360891,ENSP00000363089,ENSP00000365402,ENSP00000365817,ENSP00000371067,ENSP00000377344,ENSP00000379873,ENSP00000388001,ENSP00000395590…	B2M,CASP1,DDX60,DTX3L,GBP1,GBP4,GBP5,GBP6,HLA-A,HLA-B,HLA-C,HLA-E,HLA-F,HLA-G,IFI35,IFI6,IFIT2,IFIT3,IFITM2,JAK2,NLRC5,OAS1,OAS2,OAS3,PARP9,RAB20,SLAMF7,STAT1,STAT2,TLR4
GO:0098542	defense response to other organism	23	438	1.34e-14	ENSP00000228928,ENSP00000262510,ENSP00000296161,ENSP00000305651,ENSP00000315768,ENSP00000326342,ENSP00000342278,ENSP00000345494,ENSP00000353512,ENSP00000354394,ENSP00000359485,ENSP00000359504,ENSP00000359787,ENSP00000360883,ENSP00000360891,ENSP00000363089,ENSP00000365817,ENSP00000375872,ENSP00000377344,ENSP00000379873,ENSP00000388001,ENSP00000452780,ENSP00000484689	ATG16L1,B2M,CXCL10,DDX60,DTX3L,ELMOD2,GBP1,GBP6,HLA-A,HLA-E,IFI44L,IFIT2,IFIT3,IFITM2,NLRC5,OAS1,OAS2,OAS3,PARP9,PLSCR1,STAT1,STAT2,TLR4
GO:0051607	defense response to virus	17	181	2.8e-14	ENSP00000228928,ENSP00000262510,ENSP00000296161,ENSP00000305651,ENSP00000315768,ENSP00000326342,ENSP00000342278,ENSP00000345494,ENSP00000353512,ENSP00000354394,ENSP00000359504,ENSP00000359787,ENSP00000360883,ENSP00000360891,ENSP00000377344,ENSP00000388001,ENSP00000484689	CXCL10,DDX60,DTX3L,ELMOD2,GBP1,IFI44L,IFIT2,IFIT3,IFITM2,NLRC5,OAS1,OAS2,OAS3,PARP9,PLSCR1,STAT1,STAT2
GO:0002252	immune effector process	30	927	3.26e-14	ENSP00000228928,ENSP00000258145,ENSP00000258390,ENSP00000262510,ENSP00000265016,ENSP00000271450,ENSP00000278568,ENSP00000296161,ENSP00000305651,ENSP00000315768,ENSP00000321195,ENSP00000326342,ENSP00000342278,ENSP00000345494,ENSP00000353512,ENSP00000354394,ENSP00000357022,ENSP00000359504,ENSP00000359787,ENSP00000360883,ENSP00000360891,ENSP00000365402,ENSP00000377344,ENSP00000379873,ENSP00000381448…	ATP11B,B2M,BST1,CST3,CXCL10,DDX60,DOCK10,DTX3L,ELMOD2,FCGR2A,GBP1,GNS,HLA-A,HLA-B,HLA-C,IFI44L,IFIT2,IFIT3,IFITM2,NLRC5,OAS1,OAS2,OAS3,PAK1,PARP9,PLSCR1,RAB5C,SLAMF7,STAT1,STAT2
GO:0060333	interferon-gamma-mediated signaling pathway	13	69	3.26e-14	ENSP00000228928,ENSP00000259951,ENSP00000342278,ENSP00000354394,ENSP00000359504,ENSP00000365402,ENSP00000365817,ENSP00000371067,ENSP00000379873,ENSP00000388001,ENSP00000399168,ENSP00000412927,ENSP00000452780	B2M,GBP1,HLA-A,HLA-B,HLA-C,HLA-E,HLA-F,HLA-G,JAK2,OAS1,OAS2,OAS3,STAT1
GO:0034097	response to cytokine	31	1035	5.77e-14	ENSP00000215781,ENSP00000216802,ENSP00000228928,ENSP00000259951,ENSP00000267328,ENSP00000296545,ENSP00000305651,ENSP00000315768,ENSP00000342278,ENSP00000342513,ENSP00000345494,ENSP00000354394,ENSP00000359485,ENSP00000359488,ENSP00000359490,ENSP00000359504,ENSP00000360883,ENSP00000360891,ENSP00000363089,ENSP00000365402,ENSP00000365817,ENSP00000371067,ENSP00000379873,ENSP00000388001,ENSP00000395590…	ACSL1,B2M,CASP1,CXCL10,GBP1,GBP4,GBP5,GBP6,HLA-A,HLA-B,HLA-C,HLA-E,HLA-F,HLA-G,IFI35,IFI6,IFIT2,IFIT3,IFITM2,IL15,JAK2,OAS1,OAS2,OAS3,OSM,PLSCR1,PSME2,RAB20,STAT1,STAT2,TLR4
GO:0071345	cellular response to cytokine stimulus	30	953	5.77e-14	ENSP00000215781,ENSP00000216802,ENSP00000228928,ENSP00000259951,ENSP00000267328,ENSP00000296545,ENSP00000305651,ENSP00000315768,ENSP00000342278,ENSP00000342513,ENSP00000354394,ENSP00000359485,ENSP00000359488,ENSP00000359490,ENSP00000359504,ENSP00000360883,ENSP00000360891,ENSP00000363089,ENSP00000365402,ENSP00000365817,ENSP00000371067,ENSP00000379873,ENSP00000388001,ENSP00000395590,ENSP00000399168…	ACSL1,B2M,CASP1,CXCL10,GBP1,GBP4,GBP5,GBP6,HLA-A,HLA-B,HLA-C,HLA-E,HLA-F,HLA-G,IFI35,IFI6,IFIT2,IFIT3,IFITM2,IL15,JAK2,OAS1,OAS2,OAS3,OSM,PSME2,RAB20,STAT1,STAT2,TLR4
GO:0051707	response to other organism	28	835	1.33e-13	ENSP00000228928,ENSP00000262510,ENSP00000296161,ENSP00000305651,ENSP00000315768,ENSP00000326342,ENSP00000342278,ENSP00000345494,ENSP00000353512,ENSP00000354394,ENSP00000359485,ENSP00000359488,ENSP00000359504,ENSP00000359787,ENSP00000360883,ENSP00000360891,ENSP00000363089,ENSP00000365817,ENSP00000371067,ENSP00000375872,ENSP00000376943,ENSP00000377344,ENSP00000379873,ENSP00000388001,ENSP00000399168…	ATG16L1,B2M,BCL2L11,CASP1,CXCL10,DDX60,DTX3L,ELMOD2,GBP1,GBP5,GBP6,HLA-A,HLA-B,HLA-E,IFI44L,IFIT2,IFIT3,IFITM2,JAK2,NLRC5,OAS1,OAS2,OAS3,PARP9,PLSCR1,STAT1,STAT2,TLR4
GO:0019221	cytokine-mediated signaling pathway	25	655	3.14e-13	ENSP00000215781,ENSP00000216802,ENSP00000228928,ENSP00000259951,ENSP00000296545,ENSP00000305651,ENSP00000315768,ENSP00000342278,ENSP00000342513,ENSP00000354394,ENSP00000359504,ENSP00000360883,ENSP00000360891,ENSP00000365402,ENSP00000365817,ENSP00000371067,ENSP00000379873,ENSP00000388001,ENSP00000395590,ENSP00000399168,ENSP00000412927,ENSP00000422607,ENSP00000433138,ENSP00000452780,ENSP00000484689	ACSL1,B2M,CASP1,CXCL10,GBP1,HLA-A,HLA-B,HLA-C,HLA-E,HLA-F,HLA-G,IFI35,IFI6,IFIT2,IFIT3,IFITM2,IL15,JAK2,OAS1,OAS2,OAS3,OSM,PSME2,STAT1,STAT2
GO:0009615	response to virus	18	270	4.98e-13	ENSP00000228928,ENSP00000262510,ENSP00000296161,ENSP00000305651,ENSP00000315768,ENSP00000326342,ENSP00000342278,ENSP00000345494,ENSP00000353512,ENSP00000354394,ENSP00000359504,ENSP00000359787,ENSP00000360883,ENSP00000360891,ENSP00000376943,ENSP00000377344,ENSP00000388001,ENSP00000484689	BCL2L11,CXCL10,DDX60,DTX3L,ELMOD2,GBP1,IFI44L,IFIT2,IFIT3,IFITM2,NLRC5,OAS1,OAS2,OAS3,PARP9,PLSCR1,STAT1,STAT2
GO:0006950	response to stress	48	3267	2.32e-11	ENSP00000228928,ENSP00000259951,ENSP00000262510,ENSP00000267328,ENSP00000267953,ENSP00000278568,ENSP00000287156,ENSP00000296161,ENSP00000296545,ENSP00000305651,ENSP00000312455,ENSP00000315768,ENSP00000319713,ENSP00000326342,ENSP00000342278,ENSP00000342513,ENSP00000344577,ENSP00000345494,ENSP00000346206,ENSP00000353512,ENSP00000354394,ENSP00000357022,ENSP00000359485,ENSP00000359488,ENSP00000359490…	AGTRAP,APOL3,ATG16L1,B2M,BCL2A1,BCL2L11,CASP1,CFLAR,CST3,CXCL10,DDX60,DTX3L,ELMOD2,FBXO6,GBP1,GBP4,GBP5,GBP6,HLA-A,HLA-B,HLA-C,HLA-E,HLA-F,HLA-G,IFI35,IFI44L,IFI6,IFIT2,IFIT3,IFITM2,IL15,JAK2,NLRC5,OAS1,OAS2,OAS3,PAK1,PARP9,PLSCR1,RAB20,SLAMF7,SLC8A1,STAT1,STAT2,TAP1,TLR4,TMBIM6,UBE2L6
GO:0002480	antigen processing and presentation of exogenous peptide antigen via MHC class I, TAP-independent	7	8	4.26e-11	ENSP00000259951,ENSP00000365402,ENSP00000365817,ENSP00000379873,ENSP00000399168,ENSP00000412927,ENSP00000452780	B2M,HLA-A,HLA-B,HLA-C,HLA-E,HLA-F,HLA-G
GO:0051704	multi-organism process	38	2222	3.15e-10	ENSP00000228928,ENSP00000258381,ENSP00000262510,ENSP00000263270,ENSP00000296161,ENSP00000305651,ENSP00000312455,ENSP00000315768,ENSP00000326342,ENSP00000342278,ENSP00000345494,ENSP00000346206,ENSP00000351314,ENSP00000353512,ENSP00000354394,ENSP00000355094,ENSP00000359485,ENSP00000359488,ENSP00000359504,ENSP00000359787,ENSP00000360883,ENSP00000360891,ENSP00000363089,ENSP00000363993,ENSP00000365402…	AP2S1,ATG16L1,B2M,BCL2L11,CASP1,CFLAR,CST3,CXCL10,DDX60,DTX3L,ELMOD2,GBP1,GBP5,GBP6,HLA-A,HLA-B,HLA-C,HLA-E,IFI44L,IFIT2,IFIT3,IFITM2,JAK2,NLRC5,OAS1,OAS2,OAS3,PARP9,PCSK5,PLSCR1,PSMB10,PSMB9,QKI,SP110,STAT1,STAT2,TAP1,TLR4
GO:0002479	antigen processing and presentation of exogenous peptide antigen via MHC class I, TAP-dependent	8	25	3.64e-10	ENSP00000259951,ENSP00000346206,ENSP00000365402,ENSP00000365817,ENSP00000379873,ENSP00000399168,ENSP00000412927,ENSP00000452780	B2M,HLA-A,HLA-B,HLA-C,HLA-E,HLA-F,HLA-G,TAP1
GO:0002474	antigen processing and presentation of peptide antigen via MHC class I	9	43	3.94e-10	ENSP00000259951,ENSP00000346206,ENSP00000365402,ENSP00000365817,ENSP00000379873,ENSP00000381823,ENSP00000399168,ENSP00000412927,ENSP00000452780	B2M,HLA-A,HLA-B,HLA-C,HLA-E,HLA-F,HLA-G,SEC24A,TAP1
GO:0009605	response to external stimulus	33	1857	4.84e-09	ENSP00000228928,ENSP00000262510,ENSP00000296161,ENSP00000296545,ENSP00000305651,ENSP00000315768,ENSP00000326342,ENSP00000342278,ENSP00000345494,ENSP00000353512,ENSP00000354394,ENSP00000359485,ENSP00000359488,ENSP00000359504,ENSP00000359787,ENSP00000360883,ENSP00000360891,ENSP00000363089,ENSP00000365817,ENSP00000371067,ENSP00000375872,ENSP00000376943,ENSP00000377344,ENSP00000379873,ENSP00000381448…	ACSL1,ATG16L1,B2M,BCL2L11,CASP1,CST3,CXCL10,DDX60,DTX3L,ELMOD2,GBP1,GBP5,GBP6,HLA-A,HLA-B,HLA-E,IFI44L,IFIT2,IFIT3,IFITM2,IL15,JAK2,NLRC5,OAS1,OAS2,OAS3,PARP9,PLSCR1,SLC8A1,STAT1,STAT2,TLR4,TMBIM6
GO:0071310	cellular response to organic substance	36	2219	5.61e-09	ENSP00000215781,ENSP00000216802,ENSP00000228928,ENSP00000259951,ENSP00000267328,ENSP00000278568,ENSP00000296545,ENSP00000305651,ENSP00000312455,ENSP00000315768,ENSP00000319713,ENSP00000342278,ENSP00000342513,ENSP00000354394,ENSP00000359485,ENSP00000359488,ENSP00000359490,ENSP00000359504,ENSP00000360883,ENSP00000360891,ENSP00000363089,ENSP00000365402,ENSP00000365817,ENSP00000371067,ENSP00000376943…	ACSL1,AGTRAP,B2M,BCL2L11,CASP1,CFLAR,CXCL10,GBP1,GBP4,GBP5,GBP6,HLA-A,HLA-B,HLA-C,HLA-E,HLA-F,HLA-G,IFI35,IFI6,IFIT2,IFIT3,IFITM2,IL15,JAK2,OAS1,OAS2,OAS3,OSM,PAK1,PSME2,RAB20,SLC8A1,STAT1,STAT2,TLR4,TMBIM6
GO:0002483	antigen processing and presentation of endogenous peptide antigen	6	10	8.53e-09	ENSP00000346206,ENSP00000365402,ENSP00000365817,ENSP00000379873,ENSP00000399168,ENSP00000452780	B2M,HLA-A,HLA-B,HLA-C,HLA-E,TAP1
GO:0019884	antigen processing and presentation of exogenous antigen	11	130	9.34e-09	ENSP00000259951,ENSP00000263270,ENSP00000346206,ENSP00000365402,ENSP00000365817,ENSP00000372155,ENSP00000379873,ENSP00000381823,ENSP00000399168,ENSP00000412927,ENSP00000452780	AP2S1,B2M,HLA-A,HLA-B,HLA-C,HLA-E,HLA-F,HLA-G,PSME1,SEC24A,TAP1
GO:0010033	response to organic substance	40	2815	1.5e-08	ENSP00000215781,ENSP00000216802,ENSP00000228928,ENSP00000241261,ENSP00000259951,ENSP00000267328,ENSP00000278568,ENSP00000296545,ENSP00000305651,ENSP00000312455,ENSP00000315768,ENSP00000319713,ENSP00000342278,ENSP00000342513,ENSP00000345494,ENSP00000354394,ENSP00000359485,ENSP00000359488,ENSP00000359490,ENSP00000359504,ENSP00000360883,ENSP00000360891,ENSP00000363089,ENSP00000365402,ENSP00000365817…	ACSL1,AGTRAP,B2M,BCL2L11,CASP1,CFLAR,CST3,CXCL10,FBXO6,GBP1,GBP4,GBP5,GBP6,HLA-A,HLA-B,HLA-C,HLA-E,HLA-F,HLA-G,IFI35,IFI6,IFIT2,IFIT3,IFITM2,IL15,JAK2,OAS1,OAS2,OAS3,OSM,PAK1,PLSCR1,PSME2,RAB20,SLC8A1,STAT1,STAT2,TLR4,TMBIM6,TNFSF10
GO:0002478	antigen processing and presentation of exogenous peptide antigen	10	123	8.68e-08	ENSP00000259951,ENSP00000263270,ENSP00000346206,ENSP00000365402,ENSP00000365817,ENSP00000379873,ENSP00000381823,ENSP00000399168,ENSP00000412927,ENSP00000452780	AP2S1,B2M,HLA-A,HLA-B,HLA-C,HLA-E,HLA-F,HLA-G,SEC24A,TAP1
GO:0031347	regulation of defense response	19	676	9.09e-08	ENSP00000215781,ENSP00000253814,ENSP00000262510,ENSP00000265016,ENSP00000278568,ENSP00000296161,ENSP00000296545,ENSP00000326342,ENSP00000345494,ENSP00000353512,ENSP00000354394,ENSP00000359488,ENSP00000363089,ENSP00000365817,ENSP00000371067,ENSP00000377344,ENSP00000379873,ENSP00000399168,ENSP00000433138	BST1,CASP1,DDX60,DTX3L,ELMOD2,GBP5,HLA-A,HLA-B,HLA-E,IL15,JAK2,NDFIP1,NLRC5,OSM,PAK1,PARP9,PLSCR1,STAT1,TLR4
GO:0050776	regulation of immune response	21	873	1.55e-07	ENSP00000253814,ENSP00000259951,ENSP00000262510,ENSP00000271450,ENSP00000278568,ENSP00000296545,ENSP00000345494,ENSP00000353512,ENSP00000354394,ENSP00000357022,ENSP00000359488,ENSP00000359504,ENSP00000363089,ENSP00000365402,ENSP00000365817,ENSP00000371067,ENSP00000377344,ENSP00000379873,ENSP00000399168,ENSP00000412927,ENSP00000452780	B2M,DDX60,FCGR2A,GBP1,GBP5,HLA-A,HLA-B,HLA-C,HLA-E,HLA-F,HLA-G,IL15,JAK2,NDFIP1,NLRC5,PAK1,PARP9,PLSCR1,SLAMF7,STAT1,TLR4
GO:0070887	cellular response to chemical stimulus	37	2672	1.73e-07	ENSP00000215781,ENSP00000216802,ENSP00000228928,ENSP00000259951,ENSP00000267328,ENSP00000278568,ENSP00000296545,ENSP00000305651,ENSP00000312455,ENSP00000315768,ENSP00000319713,ENSP00000342278,ENSP00000342513,ENSP00000354394,ENSP00000359485,ENSP00000359488,ENSP00000359490,ENSP00000359504,ENSP00000360883,ENSP00000360891,ENSP00000363089,ENSP00000365402,ENSP00000365817,ENSP00000371067,ENSP00000376943…	ACSL1,AGTRAP,B2M,BCL2L11,CASP1,CFLAR,CST3,CXCL10,GBP1,GBP4,GBP5,GBP6,HLA-A,HLA-B,HLA-C,HLA-E,HLA-F,HLA-G,IFI35,IFI6,IFIT2,IFIT3,IFITM2,IL15,JAK2,OAS1,OAS2,OAS3,OSM,PAK1,PSME2,RAB20,SLC8A1,STAT1,STAT2,TLR4,TMBIM6
GO:0002682	regulation of immune system process	26	1391	2.42e-07	ENSP00000253814,ENSP00000259951,ENSP00000262510,ENSP00000265016,ENSP00000271450,ENSP00000278568,ENSP00000296161,ENSP00000296545,ENSP00000305651,ENSP00000326342,ENSP00000345494,ENSP00000353512,ENSP00000354394,ENSP00000357022,ENSP00000359488,ENSP00000359504,ENSP00000363089,ENSP00000365402,ENSP00000365817,ENSP00000371067,ENSP00000377344,ENSP00000379873,ENSP00000389277,ENSP00000399168,ENSP00000412927…	B2M,BST1,CXCL10,DDX60,DTX3L,ELMOD2,FCGR2A,GBP1,GBP5,HLA-A,HLA-B,HLA-C,HLA-E,HLA-F,HLA-G,IL15,JAK2,NDFIP1,NLRC5,PAK1,PARP9,PLSCR1,SLAMF7,STAT1,TLR4,TMBIM6
GO:0019885	antigen processing and presentation of endogenous peptide antigen via MHC class I	5	9	3.28e-07	ENSP00000346206,ENSP00000365402,ENSP00000379873,ENSP00000399168,ENSP00000452780	B2M,HLA-A,HLA-B,HLA-C,TAP1
GO:0007166	cell surface receptor signaling pathway	32	2198	9.38e-07	ENSP00000215781,ENSP00000216802,ENSP00000228928,ENSP00000241261,ENSP00000259951,ENSP00000263270,ENSP00000267953,ENSP00000271450,ENSP00000278568,ENSP00000296545,ENSP00000305651,ENSP00000315768,ENSP00000342278,ENSP00000342513,ENSP00000354394,ENSP00000359504,ENSP00000360883,ENSP00000360891,ENSP00000363089,ENSP00000365402,ENSP00000365817,ENSP00000371067,ENSP00000376943,ENSP00000379873,ENSP00000388001…	ACSL1,AP2S1,B2M,BCL2A1,BCL2L11,CASP1,CXCL10,FCGR2A,GBP1,HLA-A,HLA-B,HLA-C,HLA-E,HLA-F,HLA-G,IFI35,IFI6,IFIT2,IFIT3,IFITM2,IL15,JAK2,OAS1,OAS2,OAS3,OSM,PAK1,PSME2,STAT1,STAT2,TLR4,TNFSF10
GO:0001817	regulation of cytokine production	16	615	5.03e-06	ENSP00000253814,ENSP00000262510,ENSP00000287156,ENSP00000296545,ENSP00000354394,ENSP00000359488,ENSP00000359504,ENSP00000363089,ENSP00000365817,ENSP00000371067,ENSP00000377344,ENSP00000379873,ENSP00000399168,ENSP00000412927,ENSP00000433138,ENSP00000452780	B2M,CASP1,DDX60,GBP1,GBP5,HLA-A,HLA-B,HLA-E,HLA-G,IL15,JAK2,NDFIP1,NLRC5,STAT1,TLR4,UBE2L6
GO:0016032	viral process	15	571	1.15e-05	ENSP00000258381,ENSP00000263270,ENSP00000312455,ENSP00000315768,ENSP00000346206,ENSP00000351314,ENSP00000354394,ENSP00000363993,ENSP00000365402,ENSP00000375872,ENSP00000376943,ENSP00000379873,ENSP00000399168,ENSP00000446280,ENSP00000452780	AP2S1,ATG16L1,B2M,BCL2L11,CFLAR,HLA-A,HLA-B,HLA-C,PCSK5,PSMB10,PSMB9,SP110,STAT1,STAT2,TAP1
GO:0045088	regulation of innate immune response	12	361	1.9e-05	ENSP00000262510,ENSP00000278568,ENSP00000345494,ENSP00000353512,ENSP00000354394,ENSP00000359488,ENSP00000363089,ENSP00000365817,ENSP00000371067,ENSP00000377344,ENSP00000379873,ENSP00000399168	DDX60,GBP5,HLA-A,HLA-B,HLA-E,JAK2,NLRC5,PAK1,PARP9,PLSCR1,STAT1,TLR4
GO:0002697	regulation of immune effector process	12	362	1.91e-05	ENSP00000253814,ENSP00000296161,ENSP00000296545,ENSP00000326342,ENSP00000353512,ENSP00000354394,ENSP00000365817,ENSP00000377344,ENSP00000379873,ENSP00000389277,ENSP00000399168,ENSP00000452780	B2M,DDX60,DTX3L,ELMOD2,HLA-A,HLA-B,HLA-E,IL15,NDFIP1,PARP9,STAT1,TMBIM6
GO:0044419	interspecies interaction between organisms	16	724	3.91e-05	ENSP00000258381,ENSP00000263270,ENSP00000305651,ENSP00000312455,ENSP00000315768,ENSP00000346206,ENSP00000351314,ENSP00000354394,ENSP00000363993,ENSP00000365402,ENSP00000375872,ENSP00000376943,ENSP00000379873,ENSP00000399168,ENSP00000446280,ENSP00000452780	AP2S1,ATG16L1,B2M,BCL2L11,CFLAR,CXCL10,HLA-A,HLA-B,HLA-C,PCSK5,PSMB10,PSMB9,SP110,STAT1,STAT2,TAP1
GO:0080134	regulation of response to stress	21	1299	8.74e-05	ENSP00000215781,ENSP00000253814,ENSP00000262510,ENSP00000265016,ENSP00000278568,ENSP00000296161,ENSP00000296545,ENSP00000326342,ENSP00000345494,ENSP00000353512,ENSP00000354394,ENSP00000359488,ENSP00000363089,ENSP00000365817,ENSP00000371067,ENSP00000376943,ENSP00000377344,ENSP00000379873,ENSP00000389277,ENSP00000399168,ENSP00000433138	BCL2L11,BST1,CASP1,DDX60,DTX3L,ELMOD2,GBP5,HLA-A,HLA-B,HLA-E,IL15,JAK2,NDFIP1,NLRC5,OSM,PAK1,PARP9,PLSCR1,STAT1,TLR4,TMBIM6
GO:0002684	positive regulation of immune system process	17	882	0.0001	ENSP00000262510,ENSP00000265016,ENSP00000271450,ENSP00000278568,ENSP00000296545,ENSP00000305651,ENSP00000345494,ENSP00000353512,ENSP00000354394,ENSP00000359488,ENSP00000363089,ENSP00000365817,ENSP00000377344,ENSP00000379873,ENSP00000399168,ENSP00000412927,ENSP00000452780	B2M,BST1,CXCL10,DDX60,FCGR2A,GBP5,HLA-A,HLA-B,HLA-E,HLA-G,IL15,NLRC5,PAK1,PARP9,PLSCR1,STAT1,TLR4
GO:0002486	antigen processing and presentation of endogenous peptide antigen via MHC class I via ER pathway, TAP-independent	3	3	0.00011	ENSP00000365402,ENSP00000379873,ENSP00000399168	HLA-A,HLA-B,HLA-C
GO:0050688	regulation of defense response to virus	6	71	0.00011	ENSP00000296161,ENSP00000296545,ENSP00000326342,ENSP00000353512,ENSP00000354394,ENSP00000377344	DDX60,DTX3L,ELMOD2,IL15,PARP9,STAT1
GO:0031349	positive regulation of defense response	11	365	0.00013	ENSP00000215781,ENSP00000262510,ENSP00000278568,ENSP00000296545,ENSP00000345494,ENSP00000353512,ENSP00000359488,ENSP00000363089,ENSP00000365817,ENSP00000371067,ENSP00000377344	DDX60,GBP5,HLA-E,IL15,JAK2,NLRC5,OSM,PAK1,PARP9,PLSCR1,TLR4
GO:0050896	response to stimulus	62	7824	0.00013	ENSP00000215781,ENSP00000216802,ENSP00000228928,ENSP00000241261,ENSP00000258145,ENSP00000258390,ENSP00000259951,ENSP00000262510,ENSP00000263270,ENSP00000265016,ENSP00000267328,ENSP00000267953,ENSP00000271450,ENSP00000278568,ENSP00000287156,ENSP00000296161,ENSP00000296545,ENSP00000305651,ENSP00000312455,ENSP00000315768,ENSP00000319713,ENSP00000321195,ENSP00000326342,ENSP00000342278,ENSP00000342513…	ACSL1,AGTRAP,AP2S1,APOL3,ATG16L1,ATP11B,B2M,BCL2A1,BCL2L11,BST1,CASP1,CFLAR,CST3,CXCL10,DDX60,DOCK10,DTX3L,ELMOD2,FBXO6,FCGR2A,GBP1,GBP4,GBP5,GBP6,GNS,HLA-A,HLA-B,HLA-C,HLA-E,HLA-F,HLA-G,IFI35,IFI44L,IFI6,IFIT2,IFIT3,IFITM2,IL15,JAK2,NLRC5,OAS1,OAS2,OAS3,OSM,PAK1,PARP9,PLCL1,PLSCR1,PSMB10,PSME2,RAB20,RAB5C,SLAMF7,SLC39A12,SLC8A1,STAT1,STAT2,TAP1,TLR4,TMBIM6,TNFSF10,UBE2L6
GO:0001916	positive regulation of T cell mediated cytotoxicity	4	17	0.00014	ENSP00000365817,ENSP00000379873,ENSP00000399168,ENSP00000452780	B2M,HLA-A,HLA-B,HLA-E
GO:0043900	regulation of multi-organism process	11	372	0.00014	ENSP00000228928,ENSP00000296161,ENSP00000296545,ENSP00000326342,ENSP00000345494,ENSP00000353512,ENSP00000354394,ENSP00000376943,ENSP00000377344,ENSP00000388001,ENSP00000484689	BCL2L11,DDX60,DTX3L,ELMOD2,IFITM2,IL15,OAS1,OAS3,PARP9,PLSCR1,STAT1
GO:0001819	positive regulation of cytokine production	11	390	0.00022	ENSP00000296545,ENSP00000354394,ENSP00000359488,ENSP00000363089,ENSP00000365817,ENSP00000371067,ENSP00000377344,ENSP00000379873,ENSP00000412927,ENSP00000433138,ENSP00000452780	B2M,CASP1,DDX60,GBP5,HLA-A,HLA-E,HLA-G,IL15,JAK2,STAT1,TLR4
GO:0031343	positive regulation of cell killing	5	47	0.00025	ENSP00000365817,ENSP00000376943,ENSP00000379873,ENSP00000399168,ENSP00000452780	B2M,BCL2L11,HLA-A,HLA-B,HLA-E
GO:0042270	protection from natural killer cell mediated cytotoxicity	3	5	0.00027	ENSP00000365817,ENSP00000379873,ENSP00000399168	HLA-A,HLA-B,HLA-E
GO:0035455	response to interferon-alpha	4	22	0.00033	ENSP00000360883,ENSP00000360891,ENSP00000388001,ENSP00000484689	IFIT2,IFIT3,IFITM2,OAS1
GO:0050778	positive regulation of immune response	13	589	0.00036	ENSP00000262510,ENSP00000271450,ENSP00000278568,ENSP00000296545,ENSP00000345494,ENSP00000353512,ENSP00000359488,ENSP00000363089,ENSP00000365817,ENSP00000377344,ENSP00000379873,ENSP00000399168,ENSP00000452780	B2M,DDX60,FCGR2A,GBP5,HLA-A,HLA-B,HLA-E,IL15,NLRC5,PAK1,PARP9,PLSCR1,TLR4
GO:0001775	cell activation	17	1024	0.00053	ENSP00000258145,ENSP00000258390,ENSP00000265016,ENSP00000271450,ENSP00000296545,ENSP00000305651,ENSP00000321195,ENSP00000345494,ENSP00000357022,ENSP00000363089,ENSP00000365402,ENSP00000365817,ENSP00000379873,ENSP00000381448,ENSP00000399168,ENSP00000447053,ENSP00000452780	ATP11B,B2M,BST1,CST3,CXCL10,DOCK10,FCGR2A,GNS,HLA-A,HLA-B,HLA-C,HLA-E,IL15,PLSCR1,RAB5C,SLAMF7,TLR4
GO:0060334	regulation of interferon-gamma-mediated signaling pathway	4	26	0.00053	ENSP00000262510,ENSP00000353512,ENSP00000354394,ENSP00000371067	JAK2,NLRC5,PARP9,STAT1
GO:0060700	regulation of ribonuclease activity	3	7	0.00053	ENSP00000228928,ENSP00000388001,ENSP00000389277	OAS1,OAS3,TMBIM6
GO:0008637	apoptotic mitochondrial changes	5	60	0.00065	ENSP00000267953,ENSP00000283290,ENSP00000342513,ENSP00000360891,ENSP00000376943	ATG3,BCL2A1,BCL2L11,IFI6,IFIT2
GO:0032101	regulation of response to external stimulus	14	732	0.00069	ENSP00000215781,ENSP00000253814,ENSP00000265016,ENSP00000296161,ENSP00000296545,ENSP00000305651,ENSP00000326342,ENSP00000353512,ENSP00000354394,ENSP00000359488,ENSP00000363089,ENSP00000371067,ENSP00000377344,ENSP00000433138	BST1,CASP1,CXCL10,DDX60,DTX3L,ELMOD2,GBP5,IL15,JAK2,NDFIP1,OSM,PARP9,STAT1,TLR4
GO:0009617	response to bacterium	12	555	0.00088	ENSP00000262510,ENSP00000305651,ENSP00000342278,ENSP00000359485,ENSP00000359488,ENSP00000363089,ENSP00000365817,ENSP00000371067,ENSP00000379873,ENSP00000399168,ENSP00000433138,ENSP00000452780	B2M,CASP1,CXCL10,GBP5,GBP6,HLA-A,HLA-B,HLA-E,JAK2,NLRC5,OAS2,TLR4
GO:0051246	regulation of protein metabolic process	29	2668	0.0011	ENSP00000215781,ENSP00000216802,ENSP00000241261,ENSP00000253814,ENSP00000265016,ENSP00000278568,ENSP00000296161,ENSP00000296545,ENSP00000305651,ENSP00000312455,ENSP00000315768,ENSP00000342513,ENSP00000347495,ENSP00000353512,ENSP00000355094,ENSP00000356591,ENSP00000359504,ENSP00000363089,ENSP00000363993,ENSP00000367196,ENSP00000371067,ENSP00000372155,ENSP00000375919,ENSP00000376943,ENSP00000381448…	ACSL1,BCL2L11,BST1,CASP1,CFLAR,CST3,CXCL10,DTX3L,GBP1,GLIPR2,IFI6,IL15,JAK2,NDFIP1,OSM,PAK1,PARP9,PLCL1,PSMB9,PSME1,PSME2,QKI,SAMD4A,SEC24A,SOAT1,STAT2,TLR4,TNFSF10,WARS
GO:0052548	regulation of endopeptidase activity	10	393	0.0011	ENSP00000216802,ENSP00000241261,ENSP00000312455,ENSP00000342513,ENSP00000363993,ENSP00000371067,ENSP00000372155,ENSP00000376943,ENSP00000381448,ENSP00000433138	BCL2L11,CASP1,CFLAR,CST3,IFI6,JAK2,PSMB9,PSME1,PSME2,TNFSF10
GO:2000116	regulation of cysteine-type endopeptidase activity	8	243	0.0012	ENSP00000241261,ENSP00000312455,ENSP00000342513,ENSP00000363993,ENSP00000371067,ENSP00000376943,ENSP00000381448,ENSP00000433138	BCL2L11,CASP1,CFLAR,CST3,IFI6,JAK2,PSMB9,TNFSF10
GO:0010952	positive regulation of peptidase activity	7	178	0.0013	ENSP00000216802,ENSP00000241261,ENSP00000312455,ENSP00000371067,ENSP00000372155,ENSP00000376943,ENSP00000433138	BCL2L11,CASP1,CFLAR,JAK2,PSME1,PSME2,TNFSF10
GO:0045321	leukocyte activation	15	894	0.0014	ENSP00000258145,ENSP00000258390,ENSP00000265016,ENSP00000271450,ENSP00000296545,ENSP00000321195,ENSP00000357022,ENSP00000363089,ENSP00000365402,ENSP00000365817,ENSP00000379873,ENSP00000381448,ENSP00000399168,ENSP00000447053,ENSP00000452780	ATP11B,B2M,BST1,CST3,DOCK10,FCGR2A,GNS,HLA-A,HLA-B,HLA-C,HLA-E,IL15,RAB5C,SLAMF7,TLR4
GO:0035457	cellular response to interferon-alpha	3	12	0.0016	ENSP00000360883,ENSP00000360891,ENSP00000388001	IFIT2,IFIT3,OAS1
GO:0002707	negative regulation of lymphocyte mediated immunity	4	38	0.0017	ENSP00000253814,ENSP00000365817,ENSP00000379873,ENSP00000399168	HLA-A,HLA-B,HLA-E,NDFIP1
GO:0045089	positive regulation of innate immune response	8	259	0.0017	ENSP00000262510,ENSP00000278568,ENSP00000345494,ENSP00000353512,ENSP00000359488,ENSP00000363089,ENSP00000365817,ENSP00000377344	DDX60,GBP5,HLA-E,NLRC5,PAK1,PARP9,PLSCR1,TLR4
GO:0050691	regulation of defense response to virus by host	4	39	0.0018	ENSP00000296161,ENSP00000296545,ENSP00000353512,ENSP00000354394	DTX3L,IL15,PARP9,STAT1
GO:0007259	receptor signaling pathway via JAK-STAT	4	41	0.0021	ENSP00000296545,ENSP00000315768,ENSP00000354394,ENSP00000371067	IL15,JAK2,STAT1,STAT2
GO:0032611	interleukin-1 beta production	3	14	0.0022	ENSP00000359488,ENSP00000363089,ENSP00000433138	CASP1,GBP5,TLR4
GO:0050777	negative regulation of immune response	6	136	0.0022	ENSP00000253814,ENSP00000262510,ENSP00000365817,ENSP00000379873,ENSP00000399168,ENSP00000412927	HLA-A,HLA-B,HLA-E,HLA-G,NDFIP1,NLRC5
GO:0032940	secretion by cell	15	959	0.0025	ENSP00000258145,ENSP00000265016,ENSP00000271450,ENSP00000278568,ENSP00000321195,ENSP00000356540,ENSP00000359488,ENSP00000363089,ENSP00000365402,ENSP00000379873,ENSP00000381448,ENSP00000399168,ENSP00000446280,ENSP00000447053,ENSP00000452780	ATP11B,B2M,BST1,CST3,FCGR2A,GBP5,GNS,HLA-A,HLA-B,HLA-C,PAK1,PCSK5,RAB5C,STX11,TLR4
GO:0007584	response to nutrient	7	208	0.0026	ENSP00000296545,ENSP00000305651,ENSP00000354394,ENSP00000384763,ENSP00000389277,ENSP00000422607,ENSP00000433138	ACSL1,CASP1,CXCL10,IL15,SLC8A1,STAT1,TMBIM6
GO:0050790	regulation of catalytic activity	25	2249	0.0026	ENSP00000216802,ENSP00000228928,ENSP00000241261,ENSP00000258390,ENSP00000262510,ENSP00000278568,ENSP00000296161,ENSP00000305651,ENSP00000312455,ENSP00000326342,ENSP00000342513,ENSP00000345494,ENSP00000347495,ENSP00000353512,ENSP00000363089,ENSP00000363993,ENSP00000371067,ENSP00000372155,ENSP00000376943,ENSP00000381448,ENSP00000388001,ENSP00000389277,ENSP00000422607,ENSP00000433138,ENSP00000446280	ACSL1,BCL2L11,CASP1,CFLAR,CST3,CXCL10,DOCK10,DTX3L,ELMOD2,IFI6,JAK2,NLRC5,OAS1,OAS3,PAK1,PARP9,PCSK5,PLSCR1,PSMB9,PSME1,PSME2,TLR4,TMBIM6,TNFSF10,WARS
GO:0051770	positive regulation of nitric-oxide synthase biosynthetic process	3	16	0.0028	ENSP00000354394,ENSP00000363089,ENSP00000371067	JAK2,STAT1,TLR4
GO:0098543	detection of other organism	3	16	0.0028	ENSP00000363089,ENSP00000379873,ENSP00000399168	HLA-A,HLA-B,TLR4
GO:0065009	regulation of molecular function	32	3322	0.0031	ENSP00000215781,ENSP00000216802,ENSP00000228928,ENSP00000241261,ENSP00000253814,ENSP00000258390,ENSP00000262510,ENSP00000278568,ENSP00000296161,ENSP00000296545,ENSP00000305651,ENSP00000312455,ENSP00000326342,ENSP00000342513,ENSP00000345494,ENSP00000347495,ENSP00000353512,ENSP00000360891,ENSP00000363089,ENSP00000363993,ENSP00000369314,ENSP00000371067,ENSP00000372155,ENSP00000376943,ENSP00000381448…	ACSL1,B2M,BCL2L11,CASP1,CFLAR,CST3,CXCL10,DOCK10,DTX3L,ELMOD2,GLRX,IFI6,IFIT2,IL15,JAK2,NDFIP1,NLRC5,OAS1,OAS3,OSM,PAK1,PARP9,PCSK5,PLCL1,PLSCR1,PSMB9,PSME1,PSME2,TLR4,TMBIM6,TNFSF10,WARS
GO:0048525	negative regulation of viral process	5	93	0.0032	ENSP00000228928,ENSP00000345494,ENSP00000354394,ENSP00000388001,ENSP00000484689	IFITM2,OAS1,OAS3,PLSCR1,STAT1
GO:0051716	cellular response to stimulus	49	6212	0.0033	ENSP00000215781,ENSP00000216802,ENSP00000228928,ENSP00000241261,ENSP00000258390,ENSP00000259951,ENSP00000263270,ENSP00000265016,ENSP00000267328,ENSP00000267953,ENSP00000271450,ENSP00000278568,ENSP00000287156,ENSP00000296161,ENSP00000296545,ENSP00000305651,ENSP00000312455,ENSP00000315768,ENSP00000319713,ENSP00000342278,ENSP00000342513,ENSP00000353512,ENSP00000354394,ENSP00000359485,ENSP00000359488…	ACSL1,AGTRAP,AP2S1,B2M,BCL2A1,BCL2L11,BST1,CASP1,CFLAR,CST3,CXCL10,DOCK10,DTX3L,FBXO6,FCGR2A,GBP1,GBP4,GBP5,GBP6,HLA-A,HLA-B,HLA-C,HLA-E,HLA-F,HLA-G,IFI35,IFI6,IFIT2,IFIT3,IFITM2,IL15,JAK2,OAS1,OAS2,OAS3,OSM,PAK1,PARP9,PLCL1,PSME2,RAB20,SLC39A12,SLC8A1,STAT1,STAT2,TLR4,TMBIM6,TNFSF10,UBE2L6
GO:0045824	negative regulation of innate immune response	4	49	0.0034	ENSP00000262510,ENSP00000365817,ENSP00000379873,ENSP00000399168	HLA-A,HLA-B,HLA-E,NLRC5
GO:0051336	regulation of hydrolase activity	17	1238	0.0034	ENSP00000216802,ENSP00000228928,ENSP00000241261,ENSP00000258390,ENSP00000312455,ENSP00000326342,ENSP00000342513,ENSP00000345494,ENSP00000363993,ENSP00000371067,ENSP00000372155,ENSP00000376943,ENSP00000381448,ENSP00000388001,ENSP00000389277,ENSP00000433138,ENSP00000446280	BCL2L11,CASP1,CFLAR,CST3,DOCK10,ELMOD2,IFI6,JAK2,OAS1,OAS3,PCSK5,PLSCR1,PSMB9,PSME1,PSME2,TMBIM6,TNFSF10
GO:1901740	negative regulation of myoblast fusion	2	2	0.0035	ENSP00000305651,ENSP00000312455	CFLAR,CXCL10
GO:0002274	myeloid leukocyte activation	11	574	0.0037	ENSP00000258145,ENSP00000265016,ENSP00000271450,ENSP00000321195,ENSP00000363089,ENSP00000365402,ENSP00000379873,ENSP00000381448,ENSP00000399168,ENSP00000447053,ENSP00000452780	ATP11B,B2M,BST1,CST3,FCGR2A,GNS,HLA-A,HLA-B,HLA-C,RAB5C,TLR4
GO:0010950	positive regulation of endopeptidase activity	6	159	0.004	ENSP00000216802,ENSP00000241261,ENSP00000371067,ENSP00000372155,ENSP00000376943,ENSP00000433138	BCL2L11,CASP1,JAK2,PSME1,PSME2,TNFSF10
GO:0045071	negative regulation of viral genome replication	4	52	0.004	ENSP00000228928,ENSP00000345494,ENSP00000388001,ENSP00000484689	IFITM2,OAS1,OAS3,PLSCR1
GO:0060760	positive regulation of response to cytokine stimulus	4	52	0.004	ENSP00000262510,ENSP00000353512,ENSP00000363089,ENSP00000433138	CASP1,NLRC5,PARP9,TLR4
GO:0032268	regulation of cellular protein metabolic process	26	2486	0.0041	ENSP00000215781,ENSP00000216802,ENSP00000241261,ENSP00000253814,ENSP00000265016,ENSP00000278568,ENSP00000296161,ENSP00000296545,ENSP00000305651,ENSP00000312455,ENSP00000315768,ENSP00000342513,ENSP00000347495,ENSP00000353512,ENSP00000355094,ENSP00000359504,ENSP00000363089,ENSP00000367196,ENSP00000371067,ENSP00000372155,ENSP00000375919,ENSP00000376943,ENSP00000381448,ENSP00000402861,ENSP00000422607…	ACSL1,BCL2L11,BST1,CASP1,CFLAR,CST3,CXCL10,DTX3L,GBP1,GLIPR2,IFI6,IL15,JAK2,NDFIP1,OSM,PAK1,PARP9,PLCL1,PSME1,PSME2,QKI,SAMD4A,STAT2,TLR4,TNFSF10,WARS
GO:0043312	neutrophil degranulation	10	485	0.0041	ENSP00000258145,ENSP00000265016,ENSP00000271450,ENSP00000321195,ENSP00000365402,ENSP00000379873,ENSP00000381448,ENSP00000399168,ENSP00000447053,ENSP00000452780	ATP11B,B2M,BST1,CST3,FCGR2A,GNS,HLA-A,HLA-B,HLA-C,RAB5C
GO:0050867	positive regulation of cell activation	8	308	0.0041	ENSP00000265016,ENSP00000278568,ENSP00000296545,ENSP00000363089,ENSP00000365817,ENSP00000371067,ENSP00000379873,ENSP00000412927	BST1,HLA-A,HLA-E,HLA-G,IL15,JAK2,PAK1,TLR4
GO:0006915	apoptotic process	14	915	0.0042	ENSP00000241261,ENSP00000267953,ENSP00000278568,ENSP00000283290,ENSP00000312455,ENSP00000342513,ENSP00000345494,ENSP00000360891,ENSP00000363089,ENSP00000371067,ENSP00000376943,ENSP00000381448,ENSP00000389277,ENSP00000433138	ATG3,BCL2A1,BCL2L11,CASP1,CFLAR,CST3,IFI6,IFIT2,JAK2,PAK1,PLSCR1,TLR4,TMBIM6,TNFSF10
GO:0051239	regulation of multicellular organismal process	28	2788	0.0042	ENSP00000253814,ENSP00000262510,ENSP00000263270,ENSP00000278568,ENSP00000287156,ENSP00000296545,ENSP00000305651,ENSP00000312455,ENSP00000342278,ENSP00000343818,ENSP00000347495,ENSP00000354394,ENSP00000359488,ENSP00000359504,ENSP00000363089,ENSP00000365817,ENSP00000366586,ENSP00000367196,ENSP00000371067,ENSP00000376943,ENSP00000377344,ENSP00000379873,ENSP00000381448,ENSP00000384763,ENSP00000399168…	AP2S1,B2M,BCL2L11,CASP1,CDK5RAP2,CFLAR,CST3,CXCL10,DDX60,GBP1,GBP5,GLIPR2,HLA-A,HLA-B,HLA-E,HLA-G,IL15,JAK2,NDFIP1,NLRC5,OAS2,PAK1,SLC39A12,SLC8A1,STAT1,TLR4,UBE2L6,WARS
GO:0060759	regulation of response to cytokine stimulus	6	162	0.0042	ENSP00000262510,ENSP00000353512,ENSP00000354394,ENSP00000363089,ENSP00000371067,ENSP00000433138	CASP1,JAK2,NLRC5,PARP9,STAT1,TLR4
GO:0002428	antigen processing and presentation of peptide antigen via MHC class Ib	2	3	0.0049	ENSP00000365817,ENSP00000452780	B2M,HLA-E
GO:0050865	regulation of cell activation	10	506	0.0049	ENSP00000253814,ENSP00000265016,ENSP00000278568,ENSP00000296545,ENSP00000345494,ENSP00000363089,ENSP00000365817,ENSP00000371067,ENSP00000379873,ENSP00000412927	BST1,HLA-A,HLA-E,HLA-G,IL15,JAK2,NDFIP1,PAK1,PLSCR1,TLR4
GO:2000566	positive regulation of CD8-positive, alpha-beta T cell proliferation	2	3	0.0049	ENSP00000365817,ENSP00000379873	HLA-A,HLA-E
GO:0002366	leukocyte activation involved in immune response	11	616	0.0055	ENSP00000258145,ENSP00000258390,ENSP00000265016,ENSP00000271450,ENSP00000321195,ENSP00000365402,ENSP00000379873,ENSP00000381448,ENSP00000399168,ENSP00000447053,ENSP00000452780	ATP11B,B2M,BST1,CST3,DOCK10,FCGR2A,GNS,HLA-A,HLA-B,HLA-C,RAB5C
GO:0035456	response to interferon-beta	3	23	0.0055	ENSP00000345494,ENSP00000354394,ENSP00000484689	IFITM2,PLSCR1,STAT1
GO:0042531	positive regulation of tyrosine phosphorylation of STAT protein	4	60	0.0055	ENSP00000215781,ENSP00000296545,ENSP00000353512,ENSP00000371067	IL15,JAK2,OSM,PARP9
GO:0002683	negative regulation of immune system process	9	425	0.0056	ENSP00000253814,ENSP00000262510,ENSP00000359504,ENSP00000363089,ENSP00000365817,ENSP00000379873,ENSP00000389277,ENSP00000399168,ENSP00000412927	GBP1,HLA-A,HLA-B,HLA-E,HLA-G,NDFIP1,NLRC5,TLR4,TMBIM6
GO:0002698	negative regulation of immune effector process	5	113	0.0056	ENSP00000253814,ENSP00000365817,ENSP00000379873,ENSP00000389277,ENSP00000399168	HLA-A,HLA-B,HLA-E,NDFIP1,TMBIM6
GO:0050727	regulation of inflammatory response	8	338	0.0059	ENSP00000215781,ENSP00000253814,ENSP00000265016,ENSP00000296545,ENSP00000359488,ENSP00000363089,ENSP00000371067,ENSP00000433138	BST1,CASP1,GBP5,IL15,JAK2,NDFIP1,OSM,TLR4
GO:0002443	leukocyte mediated immunity	11	632	0.0062	ENSP00000258145,ENSP00000265016,ENSP00000271450,ENSP00000321195,ENSP00000357022,ENSP00000365402,ENSP00000379873,ENSP00000381448,ENSP00000399168,ENSP00000447053,ENSP00000452780	ATP11B,B2M,BST1,CST3,FCGR2A,GNS,HLA-A,HLA-B,HLA-C,RAB5C,SLAMF7
GO:0002230	positive regulation of defense response to virus by host	3	26	0.0069	ENSP00000296161,ENSP00000353512,ENSP00000354394	DTX3L,PARP9,STAT1
GO:0048284	organelle fusion	5	120	0.007	ENSP00000267328,ENSP00000267953,ENSP00000326247,ENSP00000346206,ENSP00000356540	BCL2A1,RAB20,SAMD9L,STX11,TAP1
GO:0050729	positive regulation of inflammatory response	5	120	0.007	ENSP00000215781,ENSP00000296545,ENSP00000359488,ENSP00000363089,ENSP00000371067	GBP5,IL15,JAK2,OSM,TLR4
GO:0042592	homeostatic process	18	1491	0.0073	ENSP00000253814,ENSP00000258390,ENSP00000267328,ENSP00000305651,ENSP00000342513,ENSP00000354394,ENSP00000356591,ENSP00000363089,ENSP00000366586,ENSP00000369314,ENSP00000371067,ENSP00000376943,ENSP00000381823,ENSP00000384763,ENSP00000388001,ENSP00000389277,ENSP00000444433,ENSP00000452780	B2M,BCL2L11,CXCL10,DOCK10,GLRX,IFI6,JAK2,NDFIP1,OAS1,RAB20,SCO2,SEC24A,SLC39A12,SLC8A1,SOAT1,STAT1,TLR4,TMBIM6
GO:0065007	biological regulation	75	11740	0.0073	ENSP00000215781,ENSP00000216802,ENSP00000228928,ENSP00000241261,ENSP00000253814,ENSP00000255688,ENSP00000258381,ENSP00000258390,ENSP00000259951,ENSP00000262510,ENSP00000263270,ENSP00000265016,ENSP00000267328,ENSP00000267953,ENSP00000271450,ENSP00000278568,ENSP00000283290,ENSP00000287156,ENSP00000296161,ENSP00000296545,ENSP00000302222,ENSP00000305651,ENSP00000312455,ENSP00000315768,ENSP00000319713…	ACSL1,AGTRAP,AP2S1,ATG3,ATP11B,B2M,BCL2A1,BCL2L11,BST1,CASP1,CDK5RAP2,CFLAR,CST3,CXCL10,DDX60,DOCK10,DTX3L,ELMOD2,ETV7,FBXO6,FCGR2A,GBP1,GBP5,GLIPR2,GLRX,HELZ2,HLA-A,HLA-B,HLA-C,HLA-E,HLA-F,HLA-G,IFI35,IFI6,IFIT2,IFIT3,IFITM2,IL15,JAK2,NDFIP1,NLRC5,OAS1,OAS2,OAS3,OSM,PAK1,PARP9,PCGF5,PCSK5,PLCL1,PLSCR1,PSMB9,PSME1,PSME2,QKI,RAB20,RAB5C,RARRES3,SAMD4A,SCO2,SEC24A,SLAMF7,SLC39A12,SLC8A1,SOAT1,SP110…
GO:0002700	regulation of production of molecular mediator of immune response	5	124	0.0078	ENSP00000253814,ENSP00000365817,ENSP00000379873,ENSP00000389277,ENSP00000452780	B2M,HLA-A,HLA-E,NDFIP1,TMBIM6
GO:0007165	signal transduction	39	4738	0.0078	ENSP00000215781,ENSP00000216802,ENSP00000228928,ENSP00000241261,ENSP00000258390,ENSP00000259951,ENSP00000263270,ENSP00000265016,ENSP00000267953,ENSP00000271450,ENSP00000278568,ENSP00000296545,ENSP00000305651,ENSP00000315768,ENSP00000319713,ENSP00000342278,ENSP00000342513,ENSP00000354394,ENSP00000359504,ENSP00000360883,ENSP00000360891,ENSP00000363089,ENSP00000365402,ENSP00000365817,ENSP00000366586…	ACSL1,AGTRAP,AP2S1,B2M,BCL2A1,BCL2L11,BST1,CASP1,CXCL10,DOCK10,FCGR2A,GBP1,HLA-A,HLA-B,HLA-C,HLA-E,HLA-F,HLA-G,IFI35,IFI6,IFIT2,IFIT3,IFITM2,IL15,JAK2,OAS1,OAS2,OAS3,OSM,PAK1,PLCL1,PSME2,SLC39A12,SLC8A1,STAT1,STAT2,TLR4,TMBIM6,TNFSF10
GO:0048584	positive regulation of response to stimulus	22	2054	0.0078	ENSP00000215781,ENSP00000241261,ENSP00000262510,ENSP00000271450,ENSP00000278568,ENSP00000296161,ENSP00000296545,ENSP00000305651,ENSP00000312455,ENSP00000345494,ENSP00000353512,ENSP00000359488,ENSP00000363089,ENSP00000365817,ENSP00000367196,ENSP00000371067,ENSP00000376943,ENSP00000377344,ENSP00000379873,ENSP00000399168,ENSP00000433138,ENSP00000452780	B2M,BCL2L11,CASP1,CFLAR,CXCL10,DDX60,DTX3L,FCGR2A,GBP5,GLIPR2,HLA-A,HLA-B,HLA-E,IL15,JAK2,NLRC5,OSM,PAK1,PARP9,PLSCR1,TLR4,TNFSF10
GO:0048878	chemical homeostasis	14	995	0.0078	ENSP00000253814,ENSP00000267328,ENSP00000305651,ENSP00000342513,ENSP00000354394,ENSP00000356591,ENSP00000366586,ENSP00000371067,ENSP00000381823,ENSP00000384763,ENSP00000388001,ENSP00000389277,ENSP00000444433,ENSP00000452780	B2M,CXCL10,IFI6,JAK2,NDFIP1,OAS1,RAB20,SCO2,SEC24A,SLC39A12,SLC8A1,SOAT1,STAT1,TMBIM6
GO:0050789	regulation of biological process	72	11116	0.008	ENSP00000215781,ENSP00000216802,ENSP00000228928,ENSP00000241261,ENSP00000253814,ENSP00000255688,ENSP00000258381,ENSP00000258390,ENSP00000259951,ENSP00000262510,ENSP00000263270,ENSP00000265016,ENSP00000267328,ENSP00000267953,ENSP00000271450,ENSP00000278568,ENSP00000283290,ENSP00000287156,ENSP00000296161,ENSP00000296545,ENSP00000302222,ENSP00000305651,ENSP00000312455,ENSP00000315768,ENSP00000319713…	ACSL1,AGTRAP,AP2S1,ATG3,B2M,BCL2A1,BCL2L11,BST1,CASP1,CDK5RAP2,CFLAR,CST3,CXCL10,DDX60,DOCK10,DTX3L,ELMOD2,ETV7,FBXO6,FCGR2A,GBP1,GBP5,GLIPR2,GLRX,HELZ2,HLA-A,HLA-B,HLA-C,HLA-E,HLA-F,HLA-G,IFI35,IFI6,IFIT2,IFIT3,IFITM2,IL15,JAK2,NDFIP1,NLRC5,OAS1,OAS2,OAS3,OSM,PAK1,PARP9,PCGF5,PLCL1,PLSCR1,PSMB9,PSME1,PSME2,QKI,RAB20,RAB5C,RARRES3,SAMD4A,SCO2,SEC24A,SLAMF7,SLC39A12,SLC8A1,SOAT1,SP110,STAT1,STAT2,…
GO:0051234	establishment of localization	36	4248	0.0082	ENSP00000253814,ENSP00000258145,ENSP00000263270,ENSP00000265016,ENSP00000267328,ENSP00000267953,ENSP00000271450,ENSP00000278568,ENSP00000283290,ENSP00000296161,ENSP00000321195,ENSP00000326247,ENSP00000343818,ENSP00000344577,ENSP00000345494,ENSP00000346206,ENSP00000355094,ENSP00000356540,ENSP00000356591,ENSP00000359488,ENSP00000363089,ENSP00000365402,ENSP00000366586,ENSP00000375872,ENSP00000376943…	ACSL1,AP2S1,APOL3,ATG16L1,ATG3,ATP11B,B2M,BCL2A1,BCL2L11,BST1,CASP1,CDK5RAP2,CST3,DTX3L,FCGR2A,GBP5,GNS,HLA-A,HLA-B,HLA-C,NDFIP1,PAK1,PCSK5,PLSCR1,QKI,RAB20,RAB5C,SAMD9L,SCO2,SEC24A,SLC39A12,SLC8A1,SOAT1,STX11,TAP1,TLR4
GO:0006887	exocytosis	12	774	0.0085	ENSP00000258145,ENSP00000265016,ENSP00000271450,ENSP00000278568,ENSP00000321195,ENSP00000356540,ENSP00000365402,ENSP00000379873,ENSP00000381448,ENSP00000399168,ENSP00000447053,ENSP00000452780	ATP11B,B2M,BST1,CST3,FCGR2A,GNS,HLA-A,HLA-B,HLA-C,PAK1,RAB5C,STX11
GO:0023052	signaling	41	5108	0.0085	ENSP00000215781,ENSP00000216802,ENSP00000228928,ENSP00000241261,ENSP00000258390,ENSP00000259951,ENSP00000263270,ENSP00000265016,ENSP00000267953,ENSP00000271450,ENSP00000278568,ENSP00000296545,ENSP00000305651,ENSP00000315768,ENSP00000319713,ENSP00000342278,ENSP00000342513,ENSP00000354394,ENSP00000356540,ENSP00000359504,ENSP00000360883,ENSP00000360891,ENSP00000363089,ENSP00000365402,ENSP00000365817…	ACSL1,AGTRAP,AP2S1,B2M,BCL2A1,BCL2L11,BST1,CASP1,CXCL10,DOCK10,FCGR2A,GBP1,HLA-A,HLA-B,HLA-C,HLA-E,HLA-F,HLA-G,IFI35,IFI6,IFIT2,IFIT3,IFITM2,IL15,JAK2,OAS1,OAS2,OAS3,OSM,PAK1,PCSK5,PLCL1,PSME2,SLC39A12,SLC8A1,STAT1,STAT2,STX11,TLR4,TMBIM6,TNFSF10
GO:0050690	regulation of defense response to virus by virus	3	30	0.0092	ENSP00000263270,ENSP00000379873,ENSP00000452780	AP2S1,B2M,HLA-A
GO:0043903	regulation of symbiosis, encompassing mutualism through parasitism	6	203	0.0097	ENSP00000228928,ENSP00000345494,ENSP00000354394,ENSP00000376943,ENSP00000388001,ENSP00000484689	BCL2L11,IFITM2,OAS1,OAS3,PLSCR1,STAT1
GO:0002706	regulation of lymphocyte mediated immunity	5	133	0.0098	ENSP00000253814,ENSP00000365817,ENSP00000379873,ENSP00000399168,ENSP00000452780	B2M,HLA-A,HLA-B,HLA-E,NDFIP1
GO:0002694	regulation of leukocyte activation	9	470	0.0099	ENSP00000253814,ENSP00000265016,ENSP00000278568,ENSP00000296545,ENSP00000345494,ENSP00000363089,ENSP00000365817,ENSP00000379873,ENSP00000412927	BST1,HLA-A,HLA-E,HLA-G,IL15,NDFIP1,PAK1,PLSCR1,TLR4
GO:0006810	transport	35	4130	0.0099	ENSP00000253814,ENSP00000258145,ENSP00000263270,ENSP00000265016,ENSP00000267328,ENSP00000267953,ENSP00000271450,ENSP00000278568,ENSP00000283290,ENSP00000296161,ENSP00000321195,ENSP00000326247,ENSP00000344577,ENSP00000345494,ENSP00000346206,ENSP00000355094,ENSP00000356540,ENSP00000356591,ENSP00000359488,ENSP00000363089,ENSP00000365402,ENSP00000366586,ENSP00000375872,ENSP00000376943,ENSP00000379873…	ACSL1,AP2S1,APOL3,ATG16L1,ATG3,ATP11B,B2M,BCL2A1,BCL2L11,BST1,CASP1,CST3,DTX3L,FCGR2A,GBP5,GNS,HLA-A,HLA-B,HLA-C,NDFIP1,PAK1,PCSK5,PLSCR1,QKI,RAB20,RAB5C,SAMD9L,SCO2,SEC24A,SLC39A12,SLC8A1,SOAT1,STX11,TAP1,TLR4
GO:0050670	regulation of lymphocyte proliferation	6	205	0.0099	ENSP00000253814,ENSP00000265016,ENSP00000296545,ENSP00000365817,ENSP00000379873,ENSP00000412927	BST1,HLA-A,HLA-E,HLA-G,IL15,NDFIP1
GO:0002822	regulation of adaptive immune response based on somatic recombination of immune receptors built from immunoglobulin superfamily domains	5	135	0.0101	ENSP00000253814,ENSP00000365817,ENSP00000379873,ENSP00000399168,ENSP00000452780	B2M,HLA-A,HLA-B,HLA-E,NDFIP1
GO:0060335	positive regulation of interferon-gamma-mediated signaling pathway	2	6	0.0101	ENSP00000262510,ENSP00000353512	NLRC5,PARP9
GO:1900227	positive regulation of NLRP3 inflammasome complex assembly	2	6	0.0101	ENSP00000359488,ENSP00000363089	GBP5,TLR4
GO:0032103	positive regulation of response to external stimulus	7	291	0.0104	ENSP00000215781,ENSP00000296545,ENSP00000305651,ENSP00000359488,ENSP00000363089,ENSP00000371067,ENSP00000377344	CXCL10,DDX60,GBP5,IL15,JAK2,OSM,TLR4
GO:0043281	regulation of cysteine-type endopeptidase activity involved in apoptotic process	6	209	0.0104	ENSP00000241261,ENSP00000312455,ENSP00000342513,ENSP00000371067,ENSP00000376943,ENSP00000433138	BCL2L11,CASP1,CFLAR,IFI6,JAK2,TNFSF10
GO:0045055	regulated exocytosis	11	691	0.0104	ENSP00000258145,ENSP00000265016,ENSP00000271450,ENSP00000321195,ENSP00000356540,ENSP00000365402,ENSP00000379873,ENSP00000381448,ENSP00000399168,ENSP00000447053,ENSP00000452780	ATP11B,B2M,BST1,CST3,FCGR2A,GNS,HLA-A,HLA-B,HLA-C,RAB5C,STX11
GO:0051154	negative regulation of striated muscle cell differentiation	3	33	0.0107	ENSP00000278568,ENSP00000305651,ENSP00000312455	CFLAR,CXCL10,PAK1
GO:0032731	positive regulation of interleukin-1 beta production	3	34	0.0114	ENSP00000363089,ENSP00000371067,ENSP00000433138	CASP1,JAK2,TLR4
GO:0002696	positive regulation of leukocyte activation	7	298	0.0115	ENSP00000265016,ENSP00000278568,ENSP00000296545,ENSP00000363089,ENSP00000365817,ENSP00000379873,ENSP00000412927	BST1,HLA-A,HLA-E,HLA-G,IL15,PAK1,TLR4
GO:0007154	cell communication	41	5219	0.0116	ENSP00000215781,ENSP00000216802,ENSP00000228928,ENSP00000241261,ENSP00000258390,ENSP00000259951,ENSP00000263270,ENSP00000265016,ENSP00000267953,ENSP00000271450,ENSP00000278568,ENSP00000296545,ENSP00000305651,ENSP00000315768,ENSP00000319713,ENSP00000342278,ENSP00000342513,ENSP00000354394,ENSP00000356540,ENSP00000359504,ENSP00000360883,ENSP00000360891,ENSP00000363089,ENSP00000365402,ENSP00000365817…	ACSL1,AGTRAP,AP2S1,B2M,BCL2A1,BCL2L11,BST1,CASP1,CXCL10,DOCK10,FCGR2A,GBP1,HLA-A,HLA-B,HLA-C,HLA-E,HLA-F,HLA-G,IFI35,IFI6,IFIT2,IFIT3,IFITM2,IL15,JAK2,OAS1,OAS2,OAS3,OSM,PAK1,PCSK5,PLCL1,PSME2,SLC39A12,SLC8A1,STAT1,STAT2,STX11,TLR4,TMBIM6,TNFSF10
GO:0010742	macrophage derived foam cell differentiation	2	7	0.0118	ENSP00000354394,ENSP00000356591	SOAT1,STAT1
GO:0051049	regulation of transport	19	1732	0.0124	ENSP00000215781,ENSP00000253814,ENSP00000263270,ENSP00000267328,ENSP00000278568,ENSP00000283290,ENSP00000305651,ENSP00000342278,ENSP00000359504,ENSP00000363089,ENSP00000365817,ENSP00000369314,ENSP00000371067,ENSP00000381823,ENSP00000384763,ENSP00000389277,ENSP00000433138,ENSP00000447053,ENSP00000452780	AP2S1,ATG3,B2M,CASP1,CXCL10,GBP1,GLRX,HLA-E,JAK2,NDFIP1,OAS2,OSM,PAK1,RAB20,RAB5C,SEC24A,SLC8A1,TLR4,TMBIM6
GO:0070647	protein modification by small protein conjugation or removal	13	945	0.0124	ENSP00000216802,ENSP00000259605,ENSP00000283290,ENSP00000287156,ENSP00000296161,ENSP00000351314,ENSP00000363993,ENSP00000365678,ENSP00000365944,ENSP00000372155,ENSP00000379034,ENSP00000379873,ENSP00000445704	ATG3,DTX3L,FBXO6,HLA-A,KLHDC7B,OTUD1,PCGF5,PSMB10,PSMB9,PSME1,PSME2,RNF38,UBE2L6
GO:0048522	positive regulation of cellular process	39	4898	0.0125	ENSP00000215781,ENSP00000216802,ENSP00000241261,ENSP00000253814,ENSP00000262510,ENSP00000265016,ENSP00000267953,ENSP00000278568,ENSP00000296161,ENSP00000296545,ENSP00000305651,ENSP00000312455,ENSP00000343818,ENSP00000345494,ENSP00000347495,ENSP00000353512,ENSP00000354394,ENSP00000355094,ENSP00000356591,ENSP00000359488,ENSP00000360891,ENSP00000363089,ENSP00000365817,ENSP00000367196,ENSP00000371067…	ACSL1,B2M,BCL2A1,BCL2L11,BST1,CASP1,CDK5RAP2,CFLAR,CST3,CXCL10,DDX60,DTX3L,GBP5,GLIPR2,HELZ2,HLA-A,HLA-E,HLA-G,IFIT2,IL15,JAK2,NDFIP1,NLRC5,OSM,PAK1,PARP9,PCGF5,PLSCR1,PSME1,PSME2,QKI,SAMD4A,SEC24A,SLC8A1,SOAT1,STAT1,TLR4,TNFSF10,WARS
GO:0048583	regulation of response to stimulus	33	3882	0.0125	ENSP00000215781,ENSP00000241261,ENSP00000253814,ENSP00000259951,ENSP00000262510,ENSP00000265016,ENSP00000271450,ENSP00000278568,ENSP00000296161,ENSP00000296545,ENSP00000305651,ENSP00000312455,ENSP00000326342,ENSP00000342513,ENSP00000345494,ENSP00000353512,ENSP00000354394,ENSP00000357022,ENSP00000359488,ENSP00000359504,ENSP00000363089,ENSP00000365402,ENSP00000365817,ENSP00000367196,ENSP00000371067…	B2M,BCL2L11,BST1,CASP1,CFLAR,CXCL10,DDX60,DTX3L,ELMOD2,FCGR2A,GBP1,GBP5,GLIPR2,HLA-A,HLA-B,HLA-C,HLA-E,HLA-F,HLA-G,IFI6,IL15,JAK2,NDFIP1,NLRC5,OSM,PAK1,PARP9,PLSCR1,SLAMF7,STAT1,TLR4,TMBIM6,TNFSF10
GO:0010604	positive regulation of macromolecule metabolic process	28	3081	0.0127	ENSP00000215781,ENSP00000216802,ENSP00000241261,ENSP00000253814,ENSP00000262510,ENSP00000278568,ENSP00000296161,ENSP00000296545,ENSP00000305651,ENSP00000312455,ENSP00000343818,ENSP00000345494,ENSP00000347495,ENSP00000353512,ENSP00000354394,ENSP00000355094,ENSP00000356591,ENSP00000363089,ENSP00000367196,ENSP00000371067,ENSP00000372155,ENSP00000375919,ENSP00000376943,ENSP00000381448,ENSP00000417401…	ACSL1,BCL2L11,CASP1,CDK5RAP2,CFLAR,CST3,CXCL10,DTX3L,GLIPR2,HELZ2,IL15,JAK2,NDFIP1,NLRC5,OSM,PAK1,PARP9,PCGF5,PLSCR1,PSME1,PSME2,QKI,SAMD4A,SOAT1,STAT1,TLR4,TNFSF10,WARS
GO:0006919	activation of cysteine-type endopeptidase activity involved in apoptotic process	4	85	0.0133	ENSP00000241261,ENSP00000371067,ENSP00000376943,ENSP00000433138	BCL2L11,CASP1,JAK2,TNFSF10
GO:1902533	positive regulation of intracellular signal transduction	13	959	0.0134	ENSP00000215781,ENSP00000241261,ENSP00000278568,ENSP00000296545,ENSP00000305651,ENSP00000312455,ENSP00000353512,ENSP00000363089,ENSP00000367196,ENSP00000371067,ENSP00000376943,ENSP00000377344,ENSP00000433138	BCL2L11,CASP1,CFLAR,CXCL10,DDX60,GLIPR2,IL15,JAK2,OSM,PAK1,PARP9,TLR4,TNFSF10
GO:0007260	tyrosine phosphorylation of STAT protein	2	8	0.0135	ENSP00000296545,ENSP00000371067	IL15,JAK2
GO:0014732	skeletal muscle atrophy	2	8	0.0135	ENSP00000296545,ENSP00000312455	CFLAR,IL15
GO:0048518	positive regulation of biological process	42	5459	0.0135	ENSP00000215781,ENSP00000216802,ENSP00000241261,ENSP00000253814,ENSP00000262510,ENSP00000265016,ENSP00000267953,ENSP00000271450,ENSP00000278568,ENSP00000296161,ENSP00000296545,ENSP00000305651,ENSP00000312455,ENSP00000343818,ENSP00000345494,ENSP00000347495,ENSP00000353512,ENSP00000354394,ENSP00000355094,ENSP00000356591,ENSP00000359488,ENSP00000360891,ENSP00000363089,ENSP00000365817,ENSP00000367196…	ACSL1,B2M,BCL2A1,BCL2L11,BST1,CASP1,CDK5RAP2,CFLAR,CST3,CXCL10,DDX60,DTX3L,FCGR2A,GBP5,GLIPR2,GLRX,HELZ2,HLA-A,HLA-B,HLA-E,HLA-G,IFIT2,IL15,JAK2,NDFIP1,NLRC5,OSM,PAK1,PARP9,PCGF5,PLSCR1,PSME1,PSME2,QKI,SAMD4A,SEC24A,SLC8A1,SOAT1,STAT1,TLR4,TNFSF10,WARS
GO:0050702	interleukin-1 beta secretion	2	8	0.0135	ENSP00000359488,ENSP00000363089	GBP5,TLR4
GO:0050794	regulation of cellular process	68	10484	0.0135	ENSP00000215781,ENSP00000216802,ENSP00000228928,ENSP00000241261,ENSP00000253814,ENSP00000255688,ENSP00000258381,ENSP00000258390,ENSP00000259951,ENSP00000262510,ENSP00000263270,ENSP00000265016,ENSP00000267328,ENSP00000267953,ENSP00000271450,ENSP00000278568,ENSP00000283290,ENSP00000296161,ENSP00000296545,ENSP00000302222,ENSP00000305651,ENSP00000312455,ENSP00000315768,ENSP00000319713,ENSP00000341843…	ACSL1,AGTRAP,AP2S1,ATG3,B2M,BCL2A1,BCL2L11,BST1,CASP1,CDK5RAP2,CFLAR,CST3,CXCL10,DDX60,DOCK10,DTX3L,ETV7,FBXO6,FCGR2A,GBP1,GBP5,GLIPR2,GLRX,HELZ2,HLA-A,HLA-B,HLA-C,HLA-E,HLA-F,HLA-G,IFI35,IFI6,IFIT2,IFIT3,IFITM2,IL15,JAK2,NDFIP1,NLRC5,OAS1,OAS2,OAS3,OSM,PAK1,PARP9,PCGF5,PLCL1,PLSCR1,PSME1,PSME2,QKI,RAB20,RAB5C,RARRES3,SAMD4A,SCO2,SEC24A,SLC39A12,SLC8A1,SOAT1,SP110,STAT1,STAT2,TLR4,TMBIM6,TNFSF10,…
GO:0051173	positive regulation of nitrogen compound metabolic process	27	2946	0.0135	ENSP00000215781,ENSP00000216802,ENSP00000241261,ENSP00000253814,ENSP00000262510,ENSP00000278568,ENSP00000296161,ENSP00000296545,ENSP00000305651,ENSP00000312455,ENSP00000343818,ENSP00000345494,ENSP00000353512,ENSP00000354394,ENSP00000355094,ENSP00000356591,ENSP00000363089,ENSP00000367196,ENSP00000371067,ENSP00000372155,ENSP00000375919,ENSP00000376943,ENSP00000381448,ENSP00000417401,ENSP00000422607…	ACSL1,BCL2L11,CASP1,CDK5RAP2,CFLAR,CST3,CXCL10,DTX3L,GLIPR2,HELZ2,IL15,JAK2,NDFIP1,NLRC5,OSM,PAK1,PARP9,PCGF5,PLSCR1,PSME1,PSME2,QKI,SAMD4A,SOAT1,STAT1,TLR4,TNFSF10
GO:0001959	regulation of cytokine-mediated signaling pathway	5	151	0.0136	ENSP00000262510,ENSP00000353512,ENSP00000354394,ENSP00000371067,ENSP00000433138	CASP1,JAK2,NLRC5,PARP9,STAT1
GO:0042129	regulation of T cell proliferation	5	151	0.0136	ENSP00000253814,ENSP00000296545,ENSP00000365817,ENSP00000379873,ENSP00000412927	HLA-A,HLA-E,HLA-G,IL15,NDFIP1
GO:2001034	positive regulation of double-strand break repair via nonhomologous end joining	2	9	0.0156	ENSP00000296161,ENSP00000353512	DTX3L,PARP9
GO:0009987	cellular process	86	14652	0.0158	ENSP00000215781,ENSP00000216802,ENSP00000228928,ENSP00000241261,ENSP00000253814,ENSP00000255688,ENSP00000258145,ENSP00000258381,ENSP00000258390,ENSP00000259605,ENSP00000259951,ENSP00000263270,ENSP00000265016,ENSP00000267328,ENSP00000267953,ENSP00000271450,ENSP00000278568,ENSP00000283290,ENSP00000287156,ENSP00000296161,ENSP00000296545,ENSP00000298130,ENSP00000302222,ENSP00000305651,ENSP00000312455…	ACSL1,AGTRAP,AOAH,AP2S1,ATG16L1,ATG3,ATP11B,B2M,BCL2A1,BCL2L11,BLVRA,BST1,CASP1,CDK5RAP2,CFLAR,CST3,CXCL10,DOCK10,DTX3L,ELOVL7,ETV7,FBXO6,FCGR2A,GBP1,GBP4,GBP5,GBP6,GLRX,GNS,HELZ2,HLA-A,HLA-B,HLA-C,HLA-E,HLA-F,HLA-G,IFI35,IFI6,IFIT2,IFIT3,IFITM2,IL15,JAK2,KLHDC7B,NDFIP1,OAS1,OAS2,OAS3,OSM,OTUD1,PAK1,PARP9,PCGF5,PCSK5,PLCL1,PLSCR1,PSMB10,PSMB9,PSME1,PSME2,QKI,RAB20,RAB5C,RARRES3,RNF38,SAMD4A,SAMD9…
GO:0032879	regulation of localization	24	2524	0.0158	ENSP00000215781,ENSP00000253814,ENSP00000258390,ENSP00000263270,ENSP00000265016,ENSP00000267328,ENSP00000278568,ENSP00000283290,ENSP00000296161,ENSP00000305651,ENSP00000342278,ENSP00000353512,ENSP00000359504,ENSP00000363089,ENSP00000365817,ENSP00000367196,ENSP00000369314,ENSP00000371067,ENSP00000381823,ENSP00000384763,ENSP00000389277,ENSP00000433138,ENSP00000447053,ENSP00000452780	AP2S1,ATG3,B2M,BST1,CASP1,CXCL10,DOCK10,DTX3L,GBP1,GLIPR2,GLRX,HLA-E,JAK2,NDFIP1,OAS2,OSM,PAK1,PARP9,RAB20,RAB5C,SEC24A,SLC8A1,TLR4,TMBIM6
GO:1903018	regulation of glycoprotein metabolic process	3	41	0.0159	ENSP00000296545,ENSP00000356591,ENSP00000381448	CST3,IL15,SOAT1
GO:0031334	positive regulation of protein complex assembly	6	241	0.0171	ENSP00000278568,ENSP00000343818,ENSP00000347495,ENSP00000359488,ENSP00000363089,ENSP00000376943	BCL2L11,CDK5RAP2,GBP5,PAK1,TLR4,WARS
GO:0006906	vesicle fusion	4	95	0.0174	ENSP00000267328,ENSP00000326247,ENSP00000346206,ENSP00000356540	RAB20,SAMD9L,STX11,TAP1
GO:0002638	negative regulation of immunoglobulin production	2	10	0.0179	ENSP00000253814,ENSP00000389277	NDFIP1,TMBIM6
GO:0010763	positive regulation of fibroblast migration	2	10	0.0179	ENSP00000278568,ENSP00000384763	PAK1,SLC8A1
GO:1900122	positive regulation of receptor binding	2	10	0.0179	ENSP00000402861,ENSP00000452780	B2M,PLCL1
GO:0001961	positive regulation of cytokine-mediated signaling pathway	3	45	0.0197	ENSP00000262510,ENSP00000353512,ENSP00000433138	CASP1,NLRC5,PARP9
GO:0051179	localization	40	5233	0.0199	ENSP00000253814,ENSP00000258145,ENSP00000263270,ENSP00000265016,ENSP00000267328,ENSP00000267953,ENSP00000271450,ENSP00000278568,ENSP00000283290,ENSP00000296161,ENSP00000305651,ENSP00000321195,ENSP00000326247,ENSP00000343818,ENSP00000344577,ENSP00000345494,ENSP00000346206,ENSP00000353512,ENSP00000355094,ENSP00000356540,ENSP00000356591,ENSP00000359488,ENSP00000359504,ENSP00000363089,ENSP00000365402…	ACSL1,AP2S1,APOL3,ATG16L1,ATG3,ATP11B,B2M,BCL2A1,BCL2L11,BST1,CASP1,CDK5RAP2,CST3,CXCL10,DTX3L,FCGR2A,GBP1,GBP5,GNS,HLA-A,HLA-B,HLA-C,JAK2,NDFIP1,PAK1,PARP9,PCSK5,PLSCR1,QKI,RAB20,RAB5C,SAMD9L,SCO2,SEC24A,SLC39A12,SLC8A1,SOAT1,STX11,TAP1,TLR4
GO:0002664	regulation of T cell tolerance induction	2	11	0.0203	ENSP00000399168,ENSP00000412927	HLA-B,HLA-G
GO:0006959	humoral immune response	6	252	0.0203	ENSP00000265016,ENSP00000305651,ENSP00000351314,ENSP00000365817,ENSP00000379873,ENSP00000452780	B2M,BST1,CXCL10,HLA-A,HLA-E,PSMB10
GO:0016192	vesicle-mediated transport	18	1699	0.0203	ENSP00000258145,ENSP00000263270,ENSP00000265016,ENSP00000267328,ENSP00000271450,ENSP00000278568,ENSP00000296161,ENSP00000321195,ENSP00000326247,ENSP00000346206,ENSP00000356540,ENSP00000365402,ENSP00000379873,ENSP00000381448,ENSP00000381823,ENSP00000399168,ENSP00000447053,ENSP00000452780	AP2S1,ATP11B,B2M,BST1,CST3,DTX3L,FCGR2A,GNS,HLA-A,HLA-B,HLA-C,PAK1,RAB20,RAB5C,SAMD9L,SEC24A,STX11,TAP1
GO:0031113	regulation of microtubule polymerization	3	46	0.0203	ENSP00000278568,ENSP00000343818,ENSP00000366586	CDK5RAP2,PAK1,SLC39A12
GO:0031325	positive regulation of cellular metabolic process	27	3060	0.0203	ENSP00000215781,ENSP00000216802,ENSP00000241261,ENSP00000253814,ENSP00000262510,ENSP00000278568,ENSP00000296161,ENSP00000296545,ENSP00000305651,ENSP00000312455,ENSP00000343818,ENSP00000345494,ENSP00000353512,ENSP00000354394,ENSP00000355094,ENSP00000356591,ENSP00000363089,ENSP00000367196,ENSP00000371067,ENSP00000372155,ENSP00000375919,ENSP00000376943,ENSP00000381448,ENSP00000417401,ENSP00000422607…	ACSL1,BCL2L11,CASP1,CDK5RAP2,CFLAR,CST3,CXCL10,DTX3L,GLIPR2,HELZ2,IL15,JAK2,NDFIP1,NLRC5,OSM,PAK1,PARP9,PCGF5,PLSCR1,PSME1,PSME2,QKI,SAMD4A,SOAT1,STAT1,TLR4,TNFSF10
GO:0051099	positive regulation of binding	5	172	0.0203	ENSP00000296161,ENSP00000353512,ENSP00000371067,ENSP00000402861,ENSP00000452780	B2M,DTX3L,JAK2,PARP9,PLCL1
GO:0061025	membrane fusion	5	170	0.0203	ENSP00000267328,ENSP00000267953,ENSP00000326247,ENSP00000346206,ENSP00000356540	BCL2A1,RAB20,SAMD9L,STX11,TAP1
GO:0070106	interleukin-27-mediated signaling pathway	2	11	0.0203	ENSP00000354394,ENSP00000371067	JAK2,STAT1
GO:0070757	interleukin-35-mediated signaling pathway	2	11	0.0203	ENSP00000354394,ENSP00000371067	JAK2,STAT1
GO:1901701	cellular response to oxygen-containing compound	12	896	0.0203	ENSP00000278568,ENSP00000296545,ENSP00000305651,ENSP00000312455,ENSP00000319713,ENSP00000354394,ENSP00000363089,ENSP00000371067,ENSP00000381448,ENSP00000384763,ENSP00000433138,ENSP00000452780	AGTRAP,B2M,CASP1,CFLAR,CST3,CXCL10,IL15,JAK2,PAK1,SLC8A1,STAT1,TLR4
GO:2001198	regulation of dendritic cell differentiation	2	11	0.0203	ENSP00000399168,ENSP00000412927	HLA-B,HLA-G
GO:0019731	antibacterial humoral response	3	47	0.0206	ENSP00000365817,ENSP00000379873,ENSP00000452780	B2M,HLA-A,HLA-E
GO:0008285	negative regulation of cell population proliferation	10	669	0.0211	ENSP00000215781,ENSP00000253814,ENSP00000255688,ENSP00000278568,ENSP00000296545,ENSP00000347495,ENSP00000354394,ENSP00000360883,ENSP00000371067,ENSP00000412927	HLA-G,IFIT3,IL15,JAK2,NDFIP1,OSM,PAK1,RARRES3,STAT1,WARS
GO:0044093	positive regulation of molecular function	18	1713	0.0213	ENSP00000216802,ENSP00000241261,ENSP00000258390,ENSP00000278568,ENSP00000296161,ENSP00000312455,ENSP00000326342,ENSP00000345494,ENSP00000353512,ENSP00000363089,ENSP00000369314,ENSP00000371067,ENSP00000372155,ENSP00000376943,ENSP00000402861,ENSP00000422607,ENSP00000433138,ENSP00000452780	ACSL1,B2M,BCL2L11,CASP1,CFLAR,DOCK10,DTX3L,ELMOD2,GLRX,JAK2,PAK1,PARP9,PLCL1,PLSCR1,PSME1,PSME2,TLR4,TNFSF10
GO:0014842	regulation of skeletal muscle satellite cell proliferation	2	12	0.0218	ENSP00000312455,ENSP00000371067	CFLAR,JAK2
GO:0035563	positive regulation of chromatin binding	2	12	0.0218	ENSP00000296161,ENSP00000353512	DTX3L,PARP9
GO:0051251	positive regulation of lymphocyte activation	6	260	0.0218	ENSP00000265016,ENSP00000278568,ENSP00000296545,ENSP00000365817,ENSP00000379873,ENSP00000412927	BST1,HLA-A,HLA-E,HLA-G,IL15,PAK1
GO:0031667	response to nutrient levels	8	455	0.0219	ENSP00000296545,ENSP00000305651,ENSP00000354394,ENSP00000381448,ENSP00000384763,ENSP00000389277,ENSP00000422607,ENSP00000433138	ACSL1,CASP1,CST3,CXCL10,IL15,SLC8A1,STAT1,TMBIM6
GO:0051098	regulation of binding	7	356	0.0225	ENSP00000296161,ENSP00000353512,ENSP00000360891,ENSP00000371067,ENSP00000389277,ENSP00000402861,ENSP00000452780	B2M,DTX3L,IFIT2,JAK2,PARP9,PLCL1,TMBIM6
GO:0051247	positive regulation of protein metabolic process	17	1587	0.0228	ENSP00000215781,ENSP00000216802,ENSP00000241261,ENSP00000253814,ENSP00000278568,ENSP00000296545,ENSP00000312455,ENSP00000353512,ENSP00000356591,ENSP00000363089,ENSP00000367196,ENSP00000371067,ENSP00000372155,ENSP00000375919,ENSP00000376943,ENSP00000422607,ENSP00000433138	ACSL1,BCL2L11,CASP1,CFLAR,GLIPR2,IL15,JAK2,NDFIP1,OSM,PAK1,PARP9,PSME1,PSME2,SAMD4A,SOAT1,TLR4,TNFSF10
GO:0031348	negative regulation of defense response	5	180	0.023	ENSP00000253814,ENSP00000262510,ENSP00000365817,ENSP00000379873,ENSP00000399168	HLA-A,HLA-B,HLA-E,NDFIP1,NLRC5
GO:0042325	regulation of phosphorylation	16	1465	0.025	ENSP00000215781,ENSP00000262510,ENSP00000265016,ENSP00000278568,ENSP00000296545,ENSP00000305651,ENSP00000312455,ENSP00000315768,ENSP00000347495,ENSP00000353512,ENSP00000359504,ENSP00000363089,ENSP00000367196,ENSP00000371067,ENSP00000402861,ENSP00000422607	ACSL1,BST1,CFLAR,CXCL10,GBP1,GLIPR2,IL15,JAK2,NLRC5,OSM,PAK1,PARP9,PLCL1,STAT2,TLR4,WARS
GO:0043687	post-translational protein modification	7	365	0.025	ENSP00000216802,ENSP00000351314,ENSP00000363993,ENSP00000365944,ENSP00000372155,ENSP00000375872,ENSP00000381448	ATG16L1,CST3,FBXO6,PSMB10,PSMB9,PSME1,PSME2
GO:0022407	regulation of cell-cell adhesion	7	366	0.0252	ENSP00000253814,ENSP00000278568,ENSP00000296545,ENSP00000365817,ENSP00000371067,ENSP00000379873,ENSP00000412927	HLA-A,HLA-E,HLA-G,IL15,JAK2,NDFIP1,PAK1
GO:0002699	positive regulation of immune effector process	5	186	0.0256	ENSP00000365817,ENSP00000377344,ENSP00000379873,ENSP00000399168,ENSP00000452780	B2M,DDX60,HLA-A,HLA-B,HLA-E
GO:0032479	regulation of type I interferon production	4	112	0.0258	ENSP00000262510,ENSP00000287156,ENSP00000354394,ENSP00000363089	NLRC5,STAT1,TLR4,UBE2L6
GO:0032655	regulation of interleukin-12 production	3	53	0.026	ENSP00000363089,ENSP00000399168,ENSP00000412927	HLA-B,HLA-G,TLR4
GO:0070102	interleukin-6-mediated signaling pathway	2	14	0.0266	ENSP00000354394,ENSP00000371067	JAK2,STAT1
GO:1903037	regulation of leukocyte cell-cell adhesion	6	278	0.0281	ENSP00000253814,ENSP00000278568,ENSP00000296545,ENSP00000365817,ENSP00000379873,ENSP00000412927	HLA-A,HLA-E,HLA-G,IL15,NDFIP1,PAK1
GO:0050801	ion homeostasis	10	708	0.0288	ENSP00000253814,ENSP00000267328,ENSP00000305651,ENSP00000342513,ENSP00000366586,ENSP00000371067,ENSP00000384763,ENSP00000389277,ENSP00000444433,ENSP00000452780	B2M,CXCL10,IFI6,JAK2,NDFIP1,RAB20,SCO2,SLC39A12,SLC8A1,TMBIM6
GO:0050870	positive regulation of T cell activation	5	193	0.0292	ENSP00000278568,ENSP00000296545,ENSP00000365817,ENSP00000379873,ENSP00000412927	HLA-A,HLA-E,HLA-G,IL15,PAK1
GO:0016045	detection of bacterium	2	15	0.0296	ENSP00000379873,ENSP00000399168	HLA-A,HLA-B
GO:0032270	positive regulation of cellular protein metabolic process	16	1496	0.0296	ENSP00000215781,ENSP00000216802,ENSP00000241261,ENSP00000253814,ENSP00000278568,ENSP00000296545,ENSP00000312455,ENSP00000353512,ENSP00000363089,ENSP00000367196,ENSP00000371067,ENSP00000372155,ENSP00000375919,ENSP00000376943,ENSP00000422607,ENSP00000433138	ACSL1,BCL2L11,CASP1,CFLAR,GLIPR2,IL15,JAK2,NDFIP1,OSM,PAK1,PARP9,PSME1,PSME2,SAMD4A,TLR4,TNFSF10
GO:1900017	positive regulation of cytokine production involved in inflammatory response	2	15	0.0296	ENSP00000359488,ENSP00000363089	GBP5,TLR4
GO:0071396	cellular response to lipid	8	486	0.0299	ENSP00000296545,ENSP00000305651,ENSP00000312455,ENSP00000363089,ENSP00000371067,ENSP00000376943,ENSP00000433138,ENSP00000452780	B2M,BCL2L11,CASP1,CFLAR,CXCL10,IL15,JAK2,TLR4
GO:0051241	negative regulation of multicellular organismal process	13	1098	0.0312	ENSP00000253814,ENSP00000262510,ENSP00000278568,ENSP00000287156,ENSP00000305651,ENSP00000343818,ENSP00000354394,ENSP00000359504,ENSP00000363089,ENSP00000371067,ENSP00000381448,ENSP00000412927,ENSP00000452780	B2M,CDK5RAP2,CST3,CXCL10,GBP1,HLA-G,JAK2,NDFIP1,NLRC5,PAK1,STAT1,TLR4,UBE2L6
GO:0001932	regulation of protein phosphorylation	15	1370	0.0315	ENSP00000215781,ENSP00000265016,ENSP00000278568,ENSP00000296545,ENSP00000305651,ENSP00000312455,ENSP00000315768,ENSP00000347495,ENSP00000353512,ENSP00000359504,ENSP00000363089,ENSP00000367196,ENSP00000371067,ENSP00000402861,ENSP00000422607	ACSL1,BST1,CFLAR,CXCL10,GBP1,GLIPR2,IL15,JAK2,OSM,PAK1,PARP9,PLCL1,STAT2,TLR4,WARS
GO:0001666	response to hypoxia	6	288	0.0318	ENSP00000278568,ENSP00000312455,ENSP00000319713,ENSP00000381448,ENSP00000384763,ENSP00000433138	AGTRAP,CASP1,CFLAR,CST3,PAK1,SLC8A1
GO:1901653	cellular response to peptide	6	289	0.0321	ENSP00000278568,ENSP00000312455,ENSP00000319713,ENSP00000354394,ENSP00000363089,ENSP00000371067	AGTRAP,CFLAR,JAK2,PAK1,STAT1,TLR4
GO:0055076	transition metal ion homeostasis	4	122	0.0324	ENSP00000253814,ENSP00000366586,ENSP00000444433,ENSP00000452780	B2M,NDFIP1,SCO2,SLC39A12
GO:0061024	membrane organization	10	729	0.0332	ENSP00000263270,ENSP00000267328,ENSP00000267953,ENSP00000321195,ENSP00000326247,ENSP00000345494,ENSP00000346206,ENSP00000356540,ENSP00000376943,ENSP00000381823	AP2S1,ATP11B,BCL2A1,BCL2L11,PLSCR1,RAB20,SAMD9L,SEC24A,STX11,TAP1
GO:0050793	regulation of developmental process	22	2416	0.0335	ENSP00000253814,ENSP00000263270,ENSP00000278568,ENSP00000296545,ENSP00000305651,ENSP00000312455,ENSP00000315768,ENSP00000342278,ENSP00000343818,ENSP00000347495,ENSP00000354394,ENSP00000359504,ENSP00000363089,ENSP00000366586,ENSP00000367196,ENSP00000371067,ENSP00000376943,ENSP00000381448,ENSP00000384763,ENSP00000399168,ENSP00000412927,ENSP00000452780	AP2S1,B2M,BCL2L11,CDK5RAP2,CFLAR,CST3,CXCL10,GBP1,GLIPR2,HLA-B,HLA-G,IL15,JAK2,NDFIP1,OAS2,PAK1,SLC39A12,SLC8A1,STAT1,STAT2,TLR4,WARS
GO:0051023	regulation of immunoglobulin secretion	2	17	0.0346	ENSP00000365817,ENSP00000389277	HLA-E,TMBIM6
GO:0097190	apoptotic signaling pathway	6	295	0.0346	ENSP00000267953,ENSP00000342513,ENSP00000363089,ENSP00000371067,ENSP00000376943,ENSP00000389277	BCL2A1,BCL2L11,IFI6,JAK2,TLR4,TMBIM6
GO:0048660	regulation of smooth muscle cell proliferation	4	126	0.0353	ENSP00000278568,ENSP00000296545,ENSP00000354394,ENSP00000371067	IL15,JAK2,PAK1,STAT1
GO:0065008	regulation of biological quality	29	3559	0.0358	ENSP00000215781,ENSP00000253814,ENSP00000258390,ENSP00000267328,ENSP00000278568,ENSP00000305651,ENSP00000319713,ENSP00000321195,ENSP00000342278,ENSP00000342513,ENSP00000345494,ENSP00000354394,ENSP00000355094,ENSP00000356540,ENSP00000356591,ENSP00000363089,ENSP00000366586,ENSP00000369314,ENSP00000371067,ENSP00000375919,ENSP00000376943,ENSP00000381823,ENSP00000384763,ENSP00000388001,ENSP00000389277…	AGTRAP,ATP11B,B2M,BCL2L11,CASP1,CXCL10,DOCK10,GLRX,IFI6,JAK2,NDFIP1,OAS1,OAS2,OSM,PAK1,PCSK5,PLSCR1,QKI,RAB20,SAMD4A,SCO2,SEC24A,SLC39A12,SLC8A1,SOAT1,STAT1,STX11,TLR4,TMBIM6
GO:0002637	regulation of immunoglobulin production	3	62	0.0359	ENSP00000253814,ENSP00000365817,ENSP00000389277	HLA-E,NDFIP1,TMBIM6
GO:0051223	regulation of protein transport	9	622	0.0362	ENSP00000253814,ENSP00000278568,ENSP00000359504,ENSP00000363089,ENSP00000365817,ENSP00000371067,ENSP00000381823,ENSP00000389277,ENSP00000433138	CASP1,GBP1,HLA-E,JAK2,NDFIP1,PAK1,SEC24A,TLR4,TMBIM6
GO:0030155	regulation of cell adhesion	9	623	0.0363	ENSP00000253814,ENSP00000265016,ENSP00000278568,ENSP00000296545,ENSP00000359504,ENSP00000365817,ENSP00000371067,ENSP00000379873,ENSP00000412927	BST1,GBP1,HLA-A,HLA-E,HLA-G,IL15,JAK2,NDFIP1,PAK1
GO:0051249	regulation of lymphocyte activation	7	401	0.0363	ENSP00000253814,ENSP00000265016,ENSP00000278568,ENSP00000296545,ENSP00000365817,ENSP00000379873,ENSP00000412927	BST1,HLA-A,HLA-E,HLA-G,IL15,NDFIP1,PAK1
GO:0051345	positive regulation of hydrolase activity	10	742	0.0363	ENSP00000216802,ENSP00000241261,ENSP00000258390,ENSP00000312455,ENSP00000326342,ENSP00000345494,ENSP00000371067,ENSP00000372155,ENSP00000376943,ENSP00000433138	BCL2L11,CASP1,CFLAR,DOCK10,ELMOD2,JAK2,PLSCR1,PSME1,PSME2,TNFSF10
GO:0009612	response to mechanical stimulus	5	210	0.037	ENSP00000305651,ENSP00000354394,ENSP00000363089,ENSP00000384763,ENSP00000433138	CASP1,CXCL10,SLC8A1,STAT1,TLR4
GO:0035338	long-chain fatty-acyl-CoA biosynthetic process	2	18	0.037	ENSP00000422607,ENSP00000424123	ACSL1,ELOVL7
GO:0050863	regulation of T cell activation	6	302	0.037	ENSP00000253814,ENSP00000278568,ENSP00000296545,ENSP00000365817,ENSP00000379873,ENSP00000412927	HLA-A,HLA-E,HLA-G,IL15,NDFIP1,PAK1
GO:0048519	negative regulation of biological process	37	4953	0.0371	ENSP00000215781,ENSP00000228928,ENSP00000241261,ENSP00000253814,ENSP00000255688,ENSP00000262510,ENSP00000267953,ENSP00000278568,ENSP00000283290,ENSP00000287156,ENSP00000296161,ENSP00000296545,ENSP00000305651,ENSP00000312455,ENSP00000341843,ENSP00000342513,ENSP00000343818,ENSP00000345494,ENSP00000347495,ENSP00000353512,ENSP00000354394,ENSP00000355094,ENSP00000359504,ENSP00000360883,ENSP00000363089…	ATG3,B2M,BCL2A1,CDK5RAP2,CFLAR,CST3,CXCL10,DTX3L,ETV7,FBXO6,GBP1,HLA-A,HLA-B,HLA-E,HLA-G,IFI6,IFIT3,IFITM2,IL15,JAK2,NDFIP1,NLRC5,OAS1,OAS3,OSM,PAK1,PARP9,PLSCR1,QKI,RARRES3,SAMD4A,STAT1,TLR4,TMBIM6,TNFSF10,UBE2L6,WARS
GO:0050671	positive regulation of lymphocyte proliferation	4	130	0.0374	ENSP00000265016,ENSP00000296545,ENSP00000365817,ENSP00000379873	BST1,HLA-A,HLA-E,IL15
GO:0055080	cation homeostasis	9	629	0.0374	ENSP00000253814,ENSP00000267328,ENSP00000305651,ENSP00000366586,ENSP00000371067,ENSP00000384763,ENSP00000389277,ENSP00000444433,ENSP00000452780	B2M,CXCL10,JAK2,NDFIP1,RAB20,SCO2,SLC39A12,SLC8A1,TMBIM6
GO:0010243	response to organonitrogen compound	11	876	0.0378	ENSP00000241261,ENSP00000278568,ENSP00000312455,ENSP00000319713,ENSP00000354394,ENSP00000363089,ENSP00000365944,ENSP00000371067,ENSP00000384763,ENSP00000389277,ENSP00000433138	AGTRAP,CASP1,CFLAR,FBXO6,JAK2,PAK1,SLC8A1,STAT1,TLR4,TMBIM6,TNFSF10
GO:0008284	positive regulation of cell population proliferation	11	878	0.0382	ENSP00000215781,ENSP00000265016,ENSP00000278568,ENSP00000296545,ENSP00000305651,ENSP00000312455,ENSP00000354394,ENSP00000365817,ENSP00000371067,ENSP00000379873,ENSP00000381448	BST1,CFLAR,CST3,CXCL10,HLA-A,HLA-E,IL15,JAK2,OSM,PAK1,STAT1
GO:0043393	regulation of protein binding	5	213	0.0382	ENSP00000296161,ENSP00000360891,ENSP00000389277,ENSP00000402861,ENSP00000452780	B2M,DTX3L,IFIT2,PLCL1,TMBIM6
GO:0008584	male gonad development	4	132	0.0386	ENSP00000241261,ENSP00000259605,ENSP00000376943,ENSP00000381448	BCL2L11,CST3,RNF38,TNFSF10
GO:0002726	positive regulation of T cell cytokine production	2	19	0.039	ENSP00000379873,ENSP00000452780	B2M,HLA-A
GO:0010560	positive regulation of glycoprotein biosynthetic process	2	19	0.039	ENSP00000296545,ENSP00000356591	IL15,SOAT1
GO:1903706	regulation of hemopoiesis	7	412	0.0394	ENSP00000253814,ENSP00000296545,ENSP00000354394,ENSP00000363089,ENSP00000399168,ENSP00000412927,ENSP00000452780	B2M,HLA-B,HLA-G,IL15,NDFIP1,STAT1,TLR4
GO:1901700	response to oxygen-containing compound	15	1427	0.0397	ENSP00000241261,ENSP00000278568,ENSP00000296545,ENSP00000305651,ENSP00000312455,ENSP00000319713,ENSP00000354394,ENSP00000363089,ENSP00000371067,ENSP00000381448,ENSP00000384763,ENSP00000389277,ENSP00000422607,ENSP00000433138,ENSP00000452780	ACSL1,AGTRAP,B2M,CASP1,CFLAR,CST3,CXCL10,IL15,JAK2,PAK1,SLC8A1,STAT1,TLR4,TMBIM6,TNFSF10
GO:0032760	positive regulation of tumor necrosis factor production	3	67	0.0404	ENSP00000363089,ENSP00000365817,ENSP00000371067	HLA-E,JAK2,TLR4
GO:0098771	inorganic ion homeostasis	9	643	0.0408	ENSP00000253814,ENSP00000267328,ENSP00000305651,ENSP00000366586,ENSP00000371067,ENSP00000384763,ENSP00000389277,ENSP00000444433,ENSP00000452780	B2M,CXCL10,JAK2,NDFIP1,RAB20,SCO2,SLC39A12,SLC8A1,TMBIM6
GO:0010667	negative regulation of cardiac muscle cell apoptotic process	2	20	0.0413	ENSP00000312455,ENSP00000371067	CFLAR,JAK2
GO:0001816	cytokine production	4	137	0.0419	ENSP00000359488,ENSP00000363089,ENSP00000433138,ENSP00000446280	CASP1,GBP5,PCSK5,TLR4
GO:1900182	positive regulation of protein localization to nucleus	3	69	0.0429	ENSP00000296161,ENSP00000353512,ENSP00000371067	DTX3L,JAK2,PARP9
GO:0050708	regulation of protein secretion	7	422	0.0433	ENSP00000359504,ENSP00000363089,ENSP00000365817,ENSP00000371067,ENSP00000381823,ENSP00000389277,ENSP00000433138	CASP1,GBP1,HLA-E,JAK2,SEC24A,TLR4,TMBIM6
GO:0032880	regulation of protein localization	11	901	0.0434	ENSP00000253814,ENSP00000278568,ENSP00000296161,ENSP00000353512,ENSP00000359504,ENSP00000363089,ENSP00000365817,ENSP00000371067,ENSP00000381823,ENSP00000389277,ENSP00000433138	CASP1,DTX3L,GBP1,HLA-E,JAK2,NDFIP1,PAK1,PARP9,SEC24A,TLR4,TMBIM6
GO:0042127	regulation of cell population proliferation	16	1594	0.044	ENSP00000215781,ENSP00000253814,ENSP00000255688,ENSP00000265016,ENSP00000278568,ENSP00000296545,ENSP00000305651,ENSP00000312455,ENSP00000347495,ENSP00000354394,ENSP00000360883,ENSP00000365817,ENSP00000371067,ENSP00000379873,ENSP00000381448,ENSP00000412927	BST1,CFLAR,CST3,CXCL10,HLA-A,HLA-E,HLA-G,IFIT3,IL15,JAK2,NDFIP1,OSM,PAK1,RARRES3,STAT1,WARS
GO:0043254	regulation of protein complex assembly	7	425	0.044	ENSP00000278568,ENSP00000343818,ENSP00000347495,ENSP00000359488,ENSP00000363089,ENSP00000366586,ENSP00000376943	BCL2L11,CDK5RAP2,GBP5,PAK1,SLC39A12,TLR4,WARS
GO:1903020	positive regulation of glycoprotein metabolic process	2	21	0.044	ENSP00000296545,ENSP00000356591	IL15,SOAT1
GO:0031399	regulation of protein modification process	17	1747	0.0449	ENSP00000215781,ENSP00000253814,ENSP00000265016,ENSP00000278568,ENSP00000296161,ENSP00000296545,ENSP00000305651,ENSP00000312455,ENSP00000315768,ENSP00000347495,ENSP00000353512,ENSP00000359504,ENSP00000363089,ENSP00000367196,ENSP00000371067,ENSP00000402861,ENSP00000422607	ACSL1,BST1,CFLAR,CXCL10,DTX3L,GBP1,GLIPR2,IL15,JAK2,NDFIP1,OSM,PAK1,PARP9,PLCL1,STAT2,TLR4,WARS
GO:0051093	negative regulation of developmental process	11	910	0.0451	ENSP00000253814,ENSP00000278568,ENSP00000305651,ENSP00000312455,ENSP00000343818,ENSP00000354394,ENSP00000359504,ENSP00000363089,ENSP00000381448,ENSP00000412927,ENSP00000452780	B2M,CDK5RAP2,CFLAR,CST3,CXCL10,GBP1,HLA-G,NDFIP1,PAK1,STAT1,TLR4
GO:0001836	release of cytochrome c from mitochondria	2	22	0.0463	ENSP00000267953,ENSP00000342513	BCL2A1,IFI6
GO:0019730	antimicrobial humoral response	4	143	0.0463	ENSP00000305651,ENSP00000365817,ENSP00000379873,ENSP00000452780	B2M,CXCL10,HLA-A,HLA-E
GO:0030100	regulation of endocytosis	5	229	0.0463	ENSP00000263270,ENSP00000267328,ENSP00000283290,ENSP00000447053,ENSP00000452780	AP2S1,ATG3,B2M,RAB20,RAB5C
GO:1901652	response to peptide	7	431	0.0463	ENSP00000241261,ENSP00000278568,ENSP00000312455,ENSP00000319713,ENSP00000354394,ENSP00000363089,ENSP00000371067	AGTRAP,CFLAR,JAK2,PAK1,STAT1,TLR4,TNFSF10
GO:1902531	regulation of intracellular signal transduction	17	1764	0.0482	ENSP00000215781,ENSP00000241261,ENSP00000265016,ENSP00000278568,ENSP00000296545,ENSP00000305651,ENSP00000312455,ENSP00000353512,ENSP00000354394,ENSP00000359504,ENSP00000363089,ENSP00000367196,ENSP00000371067,ENSP00000376943,ENSP00000377344,ENSP00000389277,ENSP00000433138	BCL2L11,BST1,CASP1,CFLAR,CXCL10,DDX60,GBP1,GLIPR2,IL15,JAK2,OSM,PAK1,PARP9,STAT1,TLR4,TMBIM6,TNFSF10
GO:0071222	cellular response to lipopolysaccharide	4	146	0.0487	ENSP00000305651,ENSP00000363089,ENSP00000433138,ENSP00000452780	B2M,CASP1,CXCL10,TLR4
GO:0032660	regulation of interleukin-17 production	2	23	0.0492	ENSP00000296545,ENSP00000363089	IL15,TLR4
GO:0032727	positive regulation of interferon-alpha production	2	23	0.0492	ENSP00000354394,ENSP00000363089	STAT1,TLR4
GO:0033522	histone H2A ubiquitination	2	23	0.0492	ENSP00000296161,ENSP00000445704	DTX3L,PCGF5

## Sheet: enrichment.RCTM
#term ID	term description	observed gene count	background gene count	false discovery rate	matching proteins in your network (IDs)	matching proteins in your network (labels)
HSA-913531	Interferon Signaling	23	189	5.19e-22	ENSP00000228928,ENSP00000259951,ENSP00000287156,ENSP00000315768,ENSP00000342278,ENSP00000342513,ENSP00000354394,ENSP00000359485,ENSP00000359488,ENSP00000359490,ENSP00000359504,ENSP00000360883,ENSP00000360891,ENSP00000365402,ENSP00000365817,ENSP00000371067,ENSP00000379873,ENSP00000388001,ENSP00000395590,ENSP00000399168,ENSP00000412927,ENSP00000452780,ENSP00000484689	B2M,GBP1,GBP4,GBP5,GBP6,HLA-A,HLA-B,HLA-C,HLA-E,HLA-F,HLA-G,IFI35,IFI6,IFIT2,IFIT3,IFITM2,JAK2,OAS1,OAS2,OAS3,STAT1,STAT2,UBE2L6
HSA-1280215	Cytokine Signaling in Immune system	31	654	2.43e-19	ENSP00000215781,ENSP00000216802,ENSP00000228928,ENSP00000259951,ENSP00000287156,ENSP00000296545,ENSP00000305651,ENSP00000315768,ENSP00000342278,ENSP00000342513,ENSP00000351314,ENSP00000354394,ENSP00000359485,ENSP00000359488,ENSP00000359490,ENSP00000359504,ENSP00000360883,ENSP00000360891,ENSP00000363993,ENSP00000365402,ENSP00000365817,ENSP00000371067,ENSP00000372155,ENSP00000379873,ENSP00000388001…	B2M,CASP1,CXCL10,GBP1,GBP4,GBP5,GBP6,HLA-A,HLA-B,HLA-C,HLA-E,HLA-F,HLA-G,IFI35,IFI6,IFIT2,IFIT3,IFITM2,IL15,JAK2,OAS1,OAS2,OAS3,OSM,PSMB10,PSMB9,PSME1,PSME2,STAT1,STAT2,UBE2L6
HSA-168256	Immune System	46	1925	1.1e-18	ENSP00000215781,ENSP00000216802,ENSP00000228928,ENSP00000258145,ENSP00000259951,ENSP00000262510,ENSP00000263270,ENSP00000265016,ENSP00000271450,ENSP00000278568,ENSP00000287156,ENSP00000296161,ENSP00000296545,ENSP00000305651,ENSP00000315768,ENSP00000321195,ENSP00000342278,ENSP00000342513,ENSP00000346206,ENSP00000351314,ENSP00000354394,ENSP00000357022,ENSP00000359485,ENSP00000359488,ENSP00000359490…	AP2S1,ATP11B,B2M,BST1,CASP1,CST3,CXCL10,DTX3L,FBXO6,FCGR2A,GBP1,GBP4,GBP5,GBP6,GNS,HLA-A,HLA-B,HLA-C,HLA-E,HLA-F,HLA-G,IFI35,IFI6,IFIT2,IFIT3,IFITM2,IL15,JAK2,NLRC5,OAS1,OAS2,OAS3,OSM,PAK1,PSMB10,PSMB9,PSME1,PSME2,RAB5C,SEC24A,SLAMF7,STAT1,STAT2,TAP1,TLR4,UBE2L6
HSA-909733	Interferon alpha/beta signaling	15	66	6.32e-18	ENSP00000228928,ENSP00000259951,ENSP00000315768,ENSP00000342278,ENSP00000342513,ENSP00000360883,ENSP00000360891,ENSP00000365402,ENSP00000365817,ENSP00000379873,ENSP00000388001,ENSP00000395590,ENSP00000399168,ENSP00000412927,ENSP00000484689	HLA-A,HLA-B,HLA-C,HLA-E,HLA-F,HLA-G,IFI35,IFI6,IFIT2,IFIT3,IFITM2,OAS1,OAS2,OAS3,STAT2
HSA-877300	Interferon gamma signaling	15	86	1.71e-16	ENSP00000228928,ENSP00000259951,ENSP00000342278,ENSP00000359485,ENSP00000359488,ENSP00000359490,ENSP00000359504,ENSP00000365402,ENSP00000365817,ENSP00000371067,ENSP00000379873,ENSP00000388001,ENSP00000399168,ENSP00000412927,ENSP00000452780	B2M,GBP1,GBP4,GBP5,GBP6,HLA-A,HLA-B,HLA-C,HLA-E,HLA-F,HLA-G,JAK2,OAS1,OAS2,OAS3
HSA-1236974	ER-Phagosome pathway	13	80	6.84e-14	ENSP00000216802,ENSP00000259951,ENSP00000346206,ENSP00000351314,ENSP00000363089,ENSP00000363993,ENSP00000365402,ENSP00000365817,ENSP00000372155,ENSP00000379873,ENSP00000399168,ENSP00000412927,ENSP00000452780	B2M,HLA-A,HLA-B,HLA-C,HLA-E,HLA-F,HLA-G,PSMB10,PSMB9,PSME1,PSME2,TAP1,TLR4
HSA-983170	Antigen Presentation: Folding, assembly and peptide loading of class I MHC	9	25	3.29e-12	ENSP00000259951,ENSP00000346206,ENSP00000365402,ENSP00000365817,ENSP00000379873,ENSP00000381823,ENSP00000399168,ENSP00000412927,ENSP00000452780	B2M,HLA-A,HLA-B,HLA-C,HLA-E,HLA-F,HLA-G,SEC24A,TAP1
HSA-1236977	Endosomal/Vacuolar pathway	7	11	8.87e-11	ENSP00000259951,ENSP00000365402,ENSP00000365817,ENSP00000379873,ENSP00000399168,ENSP00000412927,ENSP00000452780	B2M,HLA-A,HLA-B,HLA-C,HLA-E,HLA-F,HLA-G
HSA-983169	Class I MHC mediated antigen processing & presentation	18	365	2.58e-11	ENSP00000216802,ENSP00000259951,ENSP00000287156,ENSP00000296161,ENSP00000346206,ENSP00000351314,ENSP00000363089,ENSP00000363993,ENSP00000365402,ENSP00000365817,ENSP00000365944,ENSP00000372155,ENSP00000379873,ENSP00000381823,ENSP00000399168,ENSP00000412927,ENSP00000452780	B2M,DTX3L,FBXO6,HLA-A,HLA-B,HLA-C,HLA-E,HLA-F,HLA-G,PSMB10,PSMB9,PSME1,PSME2,SEC24A,TAP1,TLR4,UBE2L6
HSA-1280218	Adaptive Immune System	20	733	2.86e-08	ENSP00000216802,ENSP00000259951,ENSP00000263270,ENSP00000278568,ENSP00000287156,ENSP00000296161,ENSP00000346206,ENSP00000351314,ENSP00000357022,ENSP00000363089,ENSP00000363993,ENSP00000365402,ENSP00000365817,ENSP00000365944,ENSP00000372155,ENSP00000379873,ENSP00000381823,ENSP00000399168,ENSP00000412927,ENSP00000452780	AP2S1,B2M,DTX3L,FBXO6,HLA-A,HLA-B,HLA-C,HLA-E,HLA-F,HLA-G,PAK1,PSMB10,PSMB9,PSME1,PSME2,SEC24A,SLAMF7,TAP1,TLR4,UBE2L6
HSA-198933	Immunoregulatory interactions between a Lymphoid and a non-Lymphoid cell	8	125	1.19e-05	ENSP00000259951,ENSP00000357022,ENSP00000365402,ENSP00000365817,ENSP00000379873,ENSP00000399168,ENSP00000412927,ENSP00000452780	B2M,HLA-A,HLA-B,HLA-C,HLA-E,HLA-F,HLA-G,SLAMF7
HSA-168249	Innate Immune System	19	1012	2.2e-05	ENSP00000216802,ENSP00000258145,ENSP00000262510,ENSP00000265016,ENSP00000271450,ENSP00000278568,ENSP00000287156,ENSP00000321195,ENSP00000351314,ENSP00000363089,ENSP00000363993,ENSP00000365402,ENSP00000365817,ENSP00000372155,ENSP00000381448,ENSP00000399168,ENSP00000433138,ENSP00000447053,ENSP00000452780	ATP11B,B2M,BST1,CASP1,CST3,FCGR2A,GNS,HLA-B,HLA-C,HLA-E,NLRC5,PAK1,PSMB10,PSMB9,PSME1,PSME2,RAB5C,TLR4,UBE2L6
HSA-449147	Signaling by Interleukins	11	439	0.00046	ENSP00000215781,ENSP00000216802,ENSP00000296545,ENSP00000305651,ENSP00000315768,ENSP00000351314,ENSP00000354394,ENSP00000363993,ENSP00000371067,ENSP00000372155,ENSP00000433138	CASP1,CXCL10,IL15,JAK2,OSM,PSMB10,PSMB9,PSME1,PSME2,STAT1,STAT2
HSA-109581	Apoptosis	7	162	0.00062	ENSP00000216802,ENSP00000241261,ENSP00000351314,ENSP00000363089,ENSP00000363993,ENSP00000372155,ENSP00000376943	BCL2L11,PSMB10,PSMB9,PSME1,PSME2,TLR4,TNFSF10
HSA-8983711	OAS antiviral response	3	9	0.00066	ENSP00000228928,ENSP00000342278,ENSP00000388001	OAS1,OAS2,OAS3
HSA-8939902	Regulation of RUNX2 expression and activity	5	68	0.00076	ENSP00000216802,ENSP00000351314,ENSP00000354394,ENSP00000363993,ENSP00000372155	PSMB10,PSMB9,PSME1,PSME2,STAT1
HSA-162909	Host Interactions of HIV factors	6	121	0.00094	ENSP00000216802,ENSP00000263270,ENSP00000351314,ENSP00000363993,ENSP00000372155,ENSP00000452780	AP2S1,B2M,PSMB10,PSMB9,PSME1,PSME2
HSA-1169410	Antiviral mechanism by IFN-stimulated genes	5	77	0.0012	ENSP00000228928,ENSP00000287156,ENSP00000342278,ENSP00000354394,ENSP00000388001	OAS1,OAS2,OAS3,STAT1,UBE2L6
HSA-5663202	Diseases of signal transduction	9	360	0.0019	ENSP00000216802,ENSP00000319713,ENSP00000351314,ENSP00000354394,ENSP00000355094,ENSP00000363993,ENSP00000371067,ENSP00000372155,ENSP00000376943	AGTRAP,BCL2L11,JAK2,PSMB10,PSMB9,PSME1,PSME2,QKI,STAT1
HSA-5687128	MAPK6/MAPK4 signaling	5	86	0.0019	ENSP00000216802,ENSP00000278568,ENSP00000351314,ENSP00000363993,ENSP00000372155	PAK1,PSMB10,PSMB9,PSME1,PSME2
HSA-4086400	PCP/CE pathway	5	89	0.002	ENSP00000216802,ENSP00000263270,ENSP00000351314,ENSP00000363993,ENSP00000372155	AP2S1,PSMB10,PSMB9,PSME1,PSME2
HSA-1236978	Cross-presentation of soluble exogenous antigens (endosomes)	4	47	0.0021	ENSP00000216802,ENSP00000351314,ENSP00000363993,ENSP00000372155	PSMB10,PSMB9,PSME1,PSME2
HSA-174084	Autodegradation of Cdh1 by Cdh1:APC/C	4	59	0.0021	ENSP00000216802,ENSP00000351314,ENSP00000363993,ENSP00000372155	PSMB10,PSMB9,PSME1,PSME2
HSA-174113	SCF-beta-TrCP mediated degradation of Emi1	4	52	0.0021	ENSP00000216802,ENSP00000351314,ENSP00000363993,ENSP00000372155	PSMB10,PSMB9,PSME1,PSME2
HSA-180534	Vpu mediated degradation of CD4	4	49	0.0021	ENSP00000216802,ENSP00000351314,ENSP00000363993,ENSP00000372155	PSMB10,PSMB9,PSME1,PSME2
HSA-180585	Vif-mediated degradation of APOBEC3G	4	50	0.0021	ENSP00000216802,ENSP00000351314,ENSP00000363993,ENSP00000372155	PSMB10,PSMB9,PSME1,PSME2
HSA-187577	SCF(Skp2)-mediated degradation of p27/p21	4	57	0.0021	ENSP00000216802,ENSP00000351314,ENSP00000363993,ENSP00000372155	PSMB10,PSMB9,PSME1,PSME2
HSA-202403	TCR signaling	5	109	0.0021	ENSP00000216802,ENSP00000278568,ENSP00000351314,ENSP00000363993,ENSP00000372155	PAK1,PSMB10,PSMB9,PSME1,PSME2
HSA-211733	Regulation of activated PAK-2p34 by proteasome mediated degradation	4	47	0.0021	ENSP00000216802,ENSP00000351314,ENSP00000363993,ENSP00000372155	PSMB10,PSMB9,PSME1,PSME2
HSA-349425	Autodegradation of the E3 ubiquitin ligase COP1	4	49	0.0021	ENSP00000216802,ENSP00000351314,ENSP00000363993,ENSP00000372155	PSMB10,PSMB9,PSME1,PSME2
HSA-350562	Regulation of ornithine decarboxylase (ODC)	4	48	0.0021	ENSP00000216802,ENSP00000351314,ENSP00000363993,ENSP00000372155	PSMB10,PSMB9,PSME1,PSME2
HSA-450408	AUF1 (hnRNP D0) binds and destabilizes mRNA	4	51	0.0021	ENSP00000216802,ENSP00000351314,ENSP00000363993,ENSP00000372155	PSMB10,PSMB9,PSME1,PSME2
HSA-4641257	Degradation of AXIN	4	52	0.0021	ENSP00000216802,ENSP00000351314,ENSP00000363993,ENSP00000372155	PSMB10,PSMB9,PSME1,PSME2
HSA-4641258	Degradation of DVL	4	54	0.0021	ENSP00000216802,ENSP00000351314,ENSP00000363993,ENSP00000372155	PSMB10,PSMB9,PSME1,PSME2
HSA-5362768	Hh mutants that don't undergo autocatalytic processing are degraded by ERAD	4	53	0.0021	ENSP00000216802,ENSP00000351314,ENSP00000363993,ENSP00000372155	PSMB10,PSMB9,PSME1,PSME2
HSA-5607761	Dectin-1 mediated noncanonical NF-kB signaling	4	57	0.0021	ENSP00000216802,ENSP00000351314,ENSP00000363993,ENSP00000372155	PSMB10,PSMB9,PSME1,PSME2
HSA-5610780	Degradation of GLI1 by the proteasome	4	57	0.0021	ENSP00000216802,ENSP00000351314,ENSP00000363993,ENSP00000372155	PSMB10,PSMB9,PSME1,PSME2
HSA-5610783	Degradation of GLI2 by the proteasome	4	57	0.0021	ENSP00000216802,ENSP00000351314,ENSP00000363993,ENSP00000372155	PSMB10,PSMB9,PSME1,PSME2
HSA-5610785	GLI3 is processed to GLI3R by the proteasome	4	57	0.0021	ENSP00000216802,ENSP00000351314,ENSP00000363993,ENSP00000372155	PSMB10,PSMB9,PSME1,PSME2
HSA-5676590	NIK-->noncanonical NF-kB signaling	4	56	0.0021	ENSP00000216802,ENSP00000351314,ENSP00000363993,ENSP00000372155	PSMB10,PSMB9,PSME1,PSME2
HSA-5678895	Defective CFTR causes cystic fibrosis	4	58	0.0021	ENSP00000216802,ENSP00000351314,ENSP00000363993,ENSP00000372155	PSMB10,PSMB9,PSME1,PSME2
HSA-6802952	Signaling by BRAF and RAF fusions	4	59	0.0021	ENSP00000319713,ENSP00000355094,ENSP00000371067,ENSP00000376943	AGTRAP,BCL2L11,JAK2,QKI
HSA-68827	CDT1 association with the CDC6:ORC:origin complex	4	56	0.0021	ENSP00000216802,ENSP00000351314,ENSP00000363993,ENSP00000372155	PSMB10,PSMB9,PSME1,PSME2
HSA-69229	Ubiquitin-dependent degradation of Cyclin D1	4	49	0.0021	ENSP00000216802,ENSP00000351314,ENSP00000363993,ENSP00000372155	PSMB10,PSMB9,PSME1,PSME2
HSA-69601	Ubiquitin Mediated Degradation of Phosphorylated Cdc25A	4	50	0.0021	ENSP00000216802,ENSP00000351314,ENSP00000363993,ENSP00000372155	PSMB10,PSMB9,PSME1,PSME2
HSA-8854050	FBXL7 down-regulates AURKA during mitotic entry and in early mitosis	4	52	0.0021	ENSP00000216802,ENSP00000351314,ENSP00000363993,ENSP00000372155	PSMB10,PSMB9,PSME1,PSME2
HSA-8878159	Transcriptional regulation by RUNX3	5	91	0.0021	ENSP00000216802,ENSP00000351314,ENSP00000363993,ENSP00000372155,ENSP00000376943	BCL2L11,PSMB10,PSMB9,PSME1,PSME2
HSA-8941858	Regulation of RUNX3 expression and activity	4	51	0.0021	ENSP00000216802,ENSP00000351314,ENSP00000363993,ENSP00000372155	PSMB10,PSMB9,PSME1,PSME2
HSA-9604323	Negative regulation of NOTCH4 signaling	4	50	0.0021	ENSP00000216802,ENSP00000351314,ENSP00000363993,ENSP00000372155	PSMB10,PSMB9,PSME1,PSME2
HSA-1234176	Oxygen-dependent proline hydroxylation of Hypoxia-inducible Factor Alpha	4	62	0.0023	ENSP00000216802,ENSP00000351314,ENSP00000363993,ENSP00000372155	PSMB10,PSMB9,PSME1,PSME2
HSA-174154	APC/C:Cdc20 mediated degradation of Securin	4	63	0.0023	ENSP00000216802,ENSP00000351314,ENSP00000363993,ENSP00000372155	PSMB10,PSMB9,PSME1,PSME2
HSA-4608870	Asymmetric localization of PCP proteins	4	61	0.0023	ENSP00000216802,ENSP00000351314,ENSP00000363993,ENSP00000372155	PSMB10,PSMB9,PSME1,PSME2
HSA-5358346	Hedgehog ligand biogenesis	4	61	0.0023	ENSP00000216802,ENSP00000351314,ENSP00000363993,ENSP00000372155	PSMB10,PSMB9,PSME1,PSME2
HSA-6783589	Interleukin-6 family signaling	3	24	0.0023	ENSP00000215781,ENSP00000354394,ENSP00000371067	JAK2,OSM,STAT1
HSA-8854691	Interleukin-20 family signaling	3	25	0.0023	ENSP00000315768,ENSP00000354394,ENSP00000371067	JAK2,STAT1,STAT2
HSA-1169091	Activation of NF-kappaB in B cells	4	64	0.0024	ENSP00000216802,ENSP00000351314,ENSP00000363993,ENSP00000372155	PSMB10,PSMB9,PSME1,PSME2
HSA-5658442	Regulation of RAS by GAPs	4	65	0.0024	ENSP00000216802,ENSP00000351314,ENSP00000363993,ENSP00000372155	PSMB10,PSMB9,PSME1,PSME2
HSA-8948751	Regulation of PTEN stability and activity	4	66	0.0025	ENSP00000216802,ENSP00000351314,ENSP00000363993,ENSP00000372155	PSMB10,PSMB9,PSME1,PSME2
HSA-174178	APC/C:Cdh1 mediated degradation of Cdc20 and other APC/C:Cdh1 targeted proteins in late mitosis/early G1	4	68	0.0027	ENSP00000216802,ENSP00000351314,ENSP00000363993,ENSP00000372155	PSMB10,PSMB9,PSME1,PSME2
HSA-174184	Cdc20:Phospho-APC/C mediated degradation of Cyclin A	4	68	0.0027	ENSP00000216802,ENSP00000351314,ENSP00000363993,ENSP00000372155	PSMB10,PSMB9,PSME1,PSME2
HSA-68949	Orc1 removal from chromatin	4	68	0.0027	ENSP00000216802,ENSP00000351314,ENSP00000363993,ENSP00000372155	PSMB10,PSMB9,PSME1,PSME2
HSA-69017	CDK-mediated phosphorylation and removal of Cdc6	4	68	0.0027	ENSP00000216802,ENSP00000351314,ENSP00000363993,ENSP00000372155	PSMB10,PSMB9,PSME1,PSME2
HSA-2454202	Fc epsilon receptor (FCERI) signaling	5	126	0.0028	ENSP00000216802,ENSP00000278568,ENSP00000351314,ENSP00000363993,ENSP00000372155	PAK1,PSMB10,PSMB9,PSME1,PSME2
HSA-8852276	The role of GTSE1 in G2/M progression after G2 checkpoint	4	73	0.0031	ENSP00000216802,ENSP00000351314,ENSP00000363993,ENSP00000372155	PSMB10,PSMB9,PSME1,PSME2
HSA-446652	Interleukin-1 family signaling	5	134	0.0033	ENSP00000216802,ENSP00000351314,ENSP00000363993,ENSP00000372155,ENSP00000433138	CASP1,PSMB10,PSMB9,PSME1,PSME2
HSA-5621481	C-type lectin receptors (CLRs)	5	134	0.0033	ENSP00000216802,ENSP00000278568,ENSP00000351314,ENSP00000363993,ENSP00000372155	PAK1,PSMB10,PSMB9,PSME1,PSME2
HSA-6798695	Neutrophil degranulation	9	471	0.0033	ENSP00000258145,ENSP00000265016,ENSP00000271450,ENSP00000321195,ENSP00000365402,ENSP00000381448,ENSP00000399168,ENSP00000447053,ENSP00000452780	ATP11B,B2M,BST1,CST3,FCGR2A,GNS,HLA-B,HLA-C,RAB5C
HSA-195253	Degradation of beta-catenin by the destruction complex	4	79	0.0037	ENSP00000216802,ENSP00000351314,ENSP00000363993,ENSP00000372155	PSMB10,PSMB9,PSME1,PSME2
HSA-2871837	FCERI mediated NF-kB activation	4	79	0.0037	ENSP00000216802,ENSP00000351314,ENSP00000363993,ENSP00000372155	PSMB10,PSMB9,PSME1,PSME2
HSA-453279	Mitotic G1-G1/S phases	5	145	0.004	ENSP00000216802,ENSP00000351314,ENSP00000363993,ENSP00000371067,ENSP00000372155	JAK2,PSMB10,PSMB9,PSME1,PSME2
HSA-5632684	Hedgehog 'on' state	4	82	0.004	ENSP00000216802,ENSP00000351314,ENSP00000363993,ENSP00000372155	PSMB10,PSMB9,PSME1,PSME2
HSA-983168	Antigen processing: Ubiquitination & Proteasome degradation	7	303	0.004	ENSP00000216802,ENSP00000287156,ENSP00000296161,ENSP00000351314,ENSP00000363993,ENSP00000365944,ENSP00000372155	DTX3L,FBXO6,PSMB10,PSMB9,PSME1,PSME2,UBE2L6
HSA-75158	TRAIL signaling	2	8	0.0043	ENSP00000241261,ENSP00000312455	CFLAR,TNFSF10
HSA-202424	Downstream TCR signaling	4	89	0.0048	ENSP00000216802,ENSP00000351314,ENSP00000363993,ENSP00000372155	PSMB10,PSMB9,PSME1,PSME2
HSA-5689603	UCH proteinases	4	93	0.0056	ENSP00000216802,ENSP00000351314,ENSP00000363993,ENSP00000372155	PSMB10,PSMB9,PSME1,PSME2
HSA-451927	Interleukin-2 family signaling	3	43	0.0061	ENSP00000296545,ENSP00000354394,ENSP00000371067	IL15,JAK2,STAT1
HSA-8939236	RUNX1 regulates transcription of genes involved in differentiation of HSCs	4	96	0.0061	ENSP00000216802,ENSP00000351314,ENSP00000363993,ENSP00000372155	PSMB10,PSMB9,PSME1,PSME2
HSA-9020702	Interleukin-1 signaling	4	98	0.0064	ENSP00000216802,ENSP00000351314,ENSP00000363993,ENSP00000372155	PSMB10,PSMB9,PSME1,PSME2
HSA-1643685	Disease	13	1018	0.0067	ENSP00000216802,ENSP00000258145,ENSP00000263270,ENSP00000319713,ENSP00000351314,ENSP00000354394,ENSP00000355094,ENSP00000363089,ENSP00000363993,ENSP00000371067,ENSP00000372155,ENSP00000376943,ENSP00000452780	AGTRAP,AP2S1,B2M,BCL2L11,GNS,JAK2,PSMB10,PSMB9,PSME1,PSME2,QKI,STAT1,TLR4
HSA-1059683	Interleukin-6 signaling	2	11	0.0068	ENSP00000354394,ENSP00000371067	JAK2,STAT1
HSA-382556	ABC-family proteins mediated transport	4	100	0.0068	ENSP00000216802,ENSP00000351314,ENSP00000363993,ENSP00000372155	PSMB10,PSMB9,PSME1,PSME2
HSA-9020956	Interleukin-27 signaling	2	11	0.0068	ENSP00000354394,ENSP00000371067	JAK2,STAT1
HSA-8984722	Interleukin-35 Signalling	2	12	0.0078	ENSP00000354394,ENSP00000371067	JAK2,STAT1
HSA-5683057	MAPK family signaling cascades	6	273	0.0097	ENSP00000216802,ENSP00000278568,ENSP00000351314,ENSP00000363993,ENSP00000371067,ENSP00000372155	JAK2,PAK1,PSMB10,PSMB9,PSME1,PSME2
HSA-69275	G2/M Transition	5	189	0.0101	ENSP00000216802,ENSP00000343818,ENSP00000351314,ENSP00000363993,ENSP00000372155	CDK5RAP2,PSMB10,PSMB9,PSME1,PSME2
HSA-140534	Caspase activation via Death Receptors in the presence of ligand	2	15	0.0109	ENSP00000241261,ENSP00000363089	TLR4,TNFSF10
HSA-447115	Interleukin-12 family signaling	3	57	0.0113	ENSP00000216802,ENSP00000354394,ENSP00000371067	JAK2,PSME2,STAT1
HSA-157118	Signaling by NOTCH	5	197	0.0115	ENSP00000216802,ENSP00000351314,ENSP00000354394,ENSP00000363993,ENSP00000372155	PSMB10,PSMB9,PSME1,PSME2,STAT1
HSA-8878171	Transcriptional regulation by RUNX1	5	201	0.0123	ENSP00000216802,ENSP00000351314,ENSP00000363993,ENSP00000372155,ENSP00000445704	PCGF5,PSMB10,PSMB9,PSME1,PSME2
HSA-6788467	IL-6-type cytokine receptor ligand interactions	2	17	0.0131	ENSP00000215781,ENSP00000371067	JAK2,OSM
HSA-376176	Signaling by ROBO receptors	5	210	0.0144	ENSP00000216802,ENSP00000278568,ENSP00000351314,ENSP00000363993,ENSP00000372155	PAK1,PSMB10,PSMB9,PSME1,PSME2
HSA-8964038	LDL clearance	2	19	0.0156	ENSP00000263270,ENSP00000356591	AP2S1,SOAT1
HSA-174824	Plasma lipoprotein assembly, remodeling, and clearance	3	67	0.0164	ENSP00000263270,ENSP00000356591,ENSP00000446280	AP2S1,PCSK5,SOAT1
HSA-164938	Nef-mediates down modulation of cell surface receptors by recruiting them to clathrin adapters	2	20	0.0167	ENSP00000263270,ENSP00000452780	AP2S1,B2M
HSA-8951664	Neddylation	5	227	0.0189	ENSP00000216802,ENSP00000351314,ENSP00000363993,ENSP00000365944,ENSP00000372155	FBXO6,PSMB10,PSMB9,PSME1,PSME2
HSA-5673001	RAF/MAP kinase cascade	5	229	0.0193	ENSP00000216802,ENSP00000351314,ENSP00000363993,ENSP00000371067,ENSP00000372155	JAK2,PSMB10,PSMB9,PSME1,PSME2
HSA-982772	Growth hormone receptor signaling	2	22	0.0193	ENSP00000354394,ENSP00000371067	JAK2,STAT1
HSA-69481	G2/M Checkpoints	4	148	0.0211	ENSP00000216802,ENSP00000351314,ENSP00000363993,ENSP00000372155	PSMB10,PSMB9,PSME1,PSME2
HSA-75876	Synthesis of very long-chain fatty acyl-CoAs	2	24	0.0219	ENSP00000422607,ENSP00000424123	ACSL1,ELOVL7
HSA-977225	Amyloid fiber formation	3	78	0.0228	ENSP00000287156,ENSP00000381448,ENSP00000452780	B2M,CST3,UBE2L6
HSA-2424491	DAP12 signaling	2	26	0.0246	ENSP00000365817,ENSP00000452780	B2M,HLA-E
HSA-382551	Transport of small molecules	9	706	0.0266	ENSP00000216802,ENSP00000263270,ENSP00000321195,ENSP00000351314,ENSP00000356591,ENSP00000363993,ENSP00000372155,ENSP00000384763,ENSP00000446280	AP2S1,ATP11B,PCSK5,PSMB10,PSMB9,PSME1,PSME2,SLC8A1,SOAT1
HSA-9010553	Regulation of expression of SLITs and ROBOs	4	164	0.0282	ENSP00000216802,ENSP00000351314,ENSP00000363993,ENSP00000372155	PSMB10,PSMB9,PSME1,PSME2
HSA-196807	Nicotinate metabolism	2	31	0.0328	ENSP00000265016,ENSP00000353512	BST1,PARP9
HSA-2467813	Separation of Sister Chromatids	4	178	0.036	ENSP00000216802,ENSP00000351314,ENSP00000363993,ENSP00000372155	PSMB10,PSMB9,PSME1,PSME2
HSA-936440	Negative regulators of DDX58/IFIH1 signaling	2	33	0.036	ENSP00000262510,ENSP00000287156	NLRC5,UBE2L6
HSA-6785807	Interleukin-4 and Interleukin-13 signaling	3	106	0.0454	ENSP00000215781,ENSP00000354394,ENSP00000371067	JAK2,OSM,STAT1
HSA-1433557	Signaling by SCF-KIT	2	40	0.0484	ENSP00000354394,ENSP00000371067	JAK2,STAT1

[truncated: 1 more sheets: enrichment.SMART]
